# Supplementary material for: 2-(4-Chloro­phen­yl)-4-[1-(4-chloro­phen­yl)-3-methyl-1H-pyrazol-5-yl]-5-methyl-1H-pyrazol-3(2H)-one
Source: Acta Crystallogr Sect E Struct Rep Online. 2010 Sep 15;66(Pt 10):o2569. doi: 10.1107/S1600536810035713 (PMC2983162; doi:10.1107/S1600536810035713)
Supplement: Supplementary file 1 [file e-66-o2569-sup1.cif]

##############################################################################
###                                                                        ###
###        Electronic paper (Acta Crystallographica Section E)             ###
###                                                                        ###
##############################################################################
#                                                                            #
# This CIF contains the data in a paper accepted for publication in Acta     #
# Crystallographica Section E. It conforms to the requirements of Notes      #
# for Authors for Section E, and has been peer reviewed under the auspices   #
# of the IUCr Commission on Journals.                                        #
#                                                                            #
# Full details of the Crystallographic Information File format               #
# are given in the paper "The Crystallographic Information File (CIF):       #
# a New Standard Archive File for Crystallography" by S. R. Hall, F. H.      #
# Allen and I. D. Brown [Acta Cryst. (1991), A47, 655-685].                  #
#                                                                            #
# The current version of the core CIF dictionary is obtainable from          #
# ftp://ftp.iucr.org/pub/cif_core.dic. The current version number is 2.4.    #
#                                                                            #
# Software is freely available for graphical display of the structure(s) in  #
# this CIF.  For information consult the CIF home page http://www.iucr.org/  #
# cif/home.html                                                              #
#                                                                            #
# This file may be used for bona fide research purposes within the           #
# scientific community so long as proper attribution is given to the journal # 
# article from which it was obtained.                                        #
#                                                                            #
##############################################################################
                                             
data_global
_audit_creation_method     SHELXL-97
_journal_date_recd_electronic     2010-08-26
_journal_date_accepted     2010-09-06
_journal_name_full     'Acta Crystallographica, Section E'
_journal_year     2010
_journal_volume     66
_journal_issue     10
_journal_page_first     o2569
_journal_page_last     o2569
_journal_paper_category     QO
_journal_coeditor_code     IM2224
_publ_contact_author
;
     Dr. Seik Weng Ng
     Department of Chemistry
     University of Malaya
     50603 Kuala Lumpur
     Malaysia
;
_publ_contact_author_email     seikweng@um.edu.my
_publ_contact_author_fax     '03 7967 4193'
_publ_contact_author_phone     '03 7967 6778'
_publ_section_title
;\
2-(4-Chlorophenyl)-4-[1-(4-chlorophenyl)-3-methyl-1<i>H</i>-pyrazol-5-yl]-5-\
methyl-1<i>H</i>-pyrazol-3(2<i>H</i>)-one
;
loop_
    _publ_author_name
    _publ_author_address
    'Rabnawaz, Muhammad'
;
H.E.J. Research Institute of Chemistry
International Center for Chemical and Biological Sciences
University of Karachi
Karachi 75270
Pakistan
;
    'Raza Shah, Muhammad'
;
H.E.J. Research Institute of Chemistry
International Center for Chemical and Biological Sciences
University of Karachi
Karachi 75270
Pakistan
;
    'Ng, Seik Weng'
;
Department of Chemistry
University of Malaya
50603 Kuala Lumpur
Malaysia
;
_publ_section_synopsis     .
data_I
_audit_creation_method     SHELXL-97
_chemical_name_systematic
;
2-(4-Chlorophenyl)-4-[1-(4-chlorophenyl)-3-methyl-1<i>H</i>-pyrazol-5-yl]-
5-methyl-1<i>H</i>-pyrazol-3(2<i>H</i>)-one
;
_chemical_name_common     ?
_chemical_formula_moiety     'C20 H16 Cl2 N4 O'
_chemical_formula_sum     'C20 H16 Cl2 N4 O'
_chemical_formula_iupac     'C20 H16 Cl2 N4 O'
_chemical_formula_weight     399.27
_chemical_melting_point     ?
_symmetry_cell_setting     monoclinic
_symmetry_space_group_name_H-M     'P 21'
_symmetry_space_group_name_Hall     'P 2yb'
loop_
    _symmetry_equiv_pos_as_xyz
    'x, y, z'
    '-x, y+1/2, -z'
_cell_length_a     7.8095(2)
_cell_length_b     20.2827(6)
_cell_length_c     11.5304(3)
_cell_angle_alpha     90.00
_cell_angle_beta     90.075(2)
_cell_angle_gamma     90.00
_cell_volume     1826.39(9)
_cell_formula_units_Z     4
_cell_measurement_reflns_used     2188
_cell_measurement_theta_min     2.6
_cell_measurement_theta_max     22.1
_cell_measurement_temperature     100(2)
_exptl_crystal_description     Plate
_exptl_crystal_colour     Colorless
_exptl_crystal_size_max     0.32
_exptl_crystal_size_mid     0.08
_exptl_crystal_size_min     0.04
_exptl_crystal_density_diffrn     1.452
_exptl_crystal_density_meas     ?
_exptl_crystal_density_method     'not measured'
_exptl_crystal_F_000     824
_exptl_absorpt_coefficient_mu     0.374
_exptl_absorpt_correction_type     multi-scan
_exptl_absorpt_process_details     '(SADABS; Sheldrick, 1996)'
_exptl_absorpt_correction_T_min     0.8897
_exptl_absorpt_correction_T_max     0.9852
_diffrn_ambient_temperature     100(2)
_diffrn_radiation_type     MoK\a
_diffrn_radiation_wavelength     0.71073
_diffrn_radiation_source     'fine-focus sealed tube'
_diffrn_radiation_monochromator     graphite
_diffrn_measurement_device_type     'Bruker SMART APEX diffractometer'
_diffrn_measurement_method     '\w scans'
_diffrn_detector_area_resol_mean     ?
_diffrn_reflns_number     14055
_diffrn_reflns_av_R_equivalents     0.0899
_diffrn_reflns_av_sigmaI/netI     0.1359
_diffrn_reflns_theta_min     1.00
_diffrn_reflns_theta_max     25.00
_diffrn_reflns_theta_full     25.00
_diffrn_measured_fraction_theta_max     0.997
_diffrn_measured_fraction_theta_full     0.997
_diffrn_reflns_limit_h_min     -9
_diffrn_reflns_limit_h_max     9
_diffrn_reflns_limit_k_min     -24
_diffrn_reflns_limit_k_max     24
_diffrn_reflns_limit_l_min     -13
_diffrn_reflns_limit_l_max     13
_diffrn_standards_number     0
_diffrn_standards_interval_count     0
_diffrn_standards_interval_time     0
_diffrn_standards_decay_%     0
_reflns_number_total     6328
_reflns_number_gt     5280
_reflns_threshold_expression     I>2\s(I)
_refine_ls_structure_factor_coef     Fsqd
_refine_ls_matrix_type     full
_refine_ls_R_factor_all     0.0956
_refine_ls_R_factor_gt     0.0811
_refine_ls_wR_factor_gt     0.1938
_refine_ls_wR_factor_ref     0.2067
_refine_ls_goodness_of_fit_ref     1.029
_refine_ls_restrained_S_all     1.028
_refine_ls_number_reflns     6328
_refine_ls_number_parameters     445
_refine_ls_number_restraints     31
_refine_ls_hydrogen_treatment     constr
_refine_ls_weighting_scheme     calc
_refine_ls_weighting_details
                 'calc w=1/[\s^2^(Fo^2^)+(0.1148P)^2^] where P=(Fo^2^+2Fc^2^)/3'
_atom_sites_solution_hydrogens     geom
_atom_sites_solution_primary     direct
_atom_sites_solution_secondary     difmap
_refine_ls_shift/su_max     0.001
_refine_ls_shift/su_mean     0.001
_refine_diff_density_max     0.851
_refine_diff_density_min     -0.649
_refine_ls_extinction_method     none
_refine_ls_extinction_coef     ?
_refine_ls_abs_structure_details     'Flack (1983), 3812 Friedel pairs'
_refine_ls_abs_structure_Flack     0.00(10)
loop_
    _atom_type_symbol
    _atom_type_description
    _atom_type_scat_dispersion_real
    _atom_type_scat_dispersion_imag
    _atom_type_scat_source
    'C' 'C' 0.0033 0.0016
                         'International Tables Vol C Tables 4.2.6.8 and 6.1.1.4'
    'H' 'H' 0.0000 0.0000
                         'International Tables Vol C Tables 4.2.6.8 and 6.1.1.4'
    'N' 'N' 0.0061 0.0033
                         'International Tables Vol C Tables 4.2.6.8 and 6.1.1.4'
    'O' 'O' 0.0106 0.0060
                         'International Tables Vol C Tables 4.2.6.8 and 6.1.1.4'
    'Cl' 'Cl' 0.1484 0.1585
                         'International Tables Vol C Tables 4.2.6.8 and 6.1.1.4'
_computing_data_collection     'APEX2 (Bruker, 2008)'
_computing_cell_refinement     'SAINT (Bruker, 2008)'
_computing_data_reduction     'SAINT (Bruker, 2008)'
_computing_structure_solution     'SHELXS97 (Sheldrick, 2008)'
_computing_structure_refinement     'SHELXL97 (Sheldrick, 2008)'
_computing_molecular_graphics     'X-SEED (Barbour, 2001)'
_computing_publication_material     'publCIF (Westrip, 2010)'
loop_
    _atom_site_type_symbol
    _atom_site_label
    _atom_site_fract_x
    _atom_site_fract_y
    _atom_site_fract_z
    _atom_site_U_iso_or_equiv
    _atom_site_adp_type
    _atom_site_calc_flag
    _atom_site_refinement_flags
    _atom_site_occupancy
    _atom_site_disorder_assembly
    _atom_site_disorder_group
    Cl Cl1 0.7639(3) 0.50000(12) 1.1115(2) 0.0254(5) Uani d . 1 . .
    Cl Cl2 0.2433(3) 0.73300(12) 0.5009(2) 0.0276(5) Uani d . 1 . .
    Cl Cl3 0.6738(3) 0.50272(11) 0.6071(2) 0.0279(5) Uani d . 1 . .
    Cl Cl4 1.3049(3) 0.73174(12) -0.0046(2) 0.0236(5) Uani d . 1 . .
    O O1 0.8167(9) 0.8010(3) 0.8422(5) 0.0189(14) Uani d . 1 . .
    O O2 0.7406(9) 0.8012(3) 0.3352(6) 0.0244(16) Uani d . 1 . .
    N N1 0.7364(10) 0.7877(4) 1.0350(6) 0.0149(16) Uani d . 1 . .
    N N2 0.6547(9) 0.8275(4) 1.1178(7) 0.0196(16) Uani d . 1 . .
    H H2 0.6287 0.8163 1.1893 0.023 Uiso calc R 1 . .
    N N3 0.6031(10) 0.9429(4) 0.7631(7) 0.0177(16) Uani d . 1 . .
    N N4 0.6322(10) 1.0009(4) 0.7076(7) 0.0225(17) Uani d . 1 . .
    N N5 0.8150(10) 0.7850(4) 0.5275(6) 0.0166(17) Uani d . 1 . .
    N N6 0.8991(10) 0.8225(4) 0.6125(6) 0.0188(16) Uani d . 1 . .
    H H6 0.9250 0.8089 0.6829 0.023 Uiso calc R 1 . .
    N N7 0.9652(10) 0.9418(3) 0.2675(7) 0.0172(16) Uani d . 1 . .
    N N8 0.9481(10) 1.0025(4) 0.2169(7) 0.0218(17) Uani d . 1 . .
    C C1 0.7499(13) 0.8238(5) 0.9318(8) 0.021(2) Uani d U 1 . .
    C C2 0.6771(12) 0.8870(5) 0.9542(8) 0.0174(19) Uani d . 1 . .
    C C3 0.6235(12) 0.8862(4) 1.0671(8) 0.0157(19) Uani d U 1 . .
    C C4 0.5388(13) 0.9395(4) 1.1409(8) 0.024(2) Uani d . 1 . .
    H H4A 0.4354 0.9215 1.1772 0.036 Uiso calc R 1 . .
    H H4B 0.5079 0.9770 1.0916 0.036 Uiso calc R 1 . .
    H H4C 0.6188 0.9540 1.2012 0.036 Uiso calc R 1 . .
    C C5 0.7512(8) 0.7199(2) 1.0537(5) 0.0164(19) Uani d G 1 . .
    C C6 0.8415(7) 0.6801(3) 0.9770(4) 0.018(2) Uani d G 1 . .
    H H6A 0.8992 0.6993 0.9128 0.022 Uiso calc R 1 . .
    C C7 0.8476(7) 0.6124(2) 0.9944(4) 0.0188(19) Uani d G 1 . .
    H H7 0.9093 0.5852 0.9420 0.023 Uiso calc R 1 . .
    C C8 0.7633(8) 0.5844(2) 1.0884(5) 0.020(2) Uani d G 1 . .
    C C9 0.6729(7) 0.6242(3) 1.1650(4) 0.022(2) Uani d G 1 . .
    H H9 0.6153 0.6051 1.2292 0.026 Uiso calc R 1 . .
    C C10 0.6669(7) 0.6920(2) 1.1476(4) 0.0184(19) Uani d GU 1 . .
    H H10 0.6051 0.7192 1.2000 0.022 Uiso calc R 1 . .
    C C11 0.6723(11) 0.9425(4) 0.8734(8) 0.0156(19) Uani d . 1 . .
    C C12 0.7453(12) 1.0042(5) 0.8902(8) 0.021(2) Uani d . 1 . .
    H H12 0.8011 1.0203 0.9577 0.026 Uiso calc R 1 . .
    C C13 0.7176(13) 1.0376(4) 0.7838(8) 0.020(2) Uani d . 1 . .
    C C14 0.7813(15) 1.1062(5) 0.7499(9) 0.031(3) Uani d . 1 . .
    H H14A 0.7385 1.1174 0.6725 0.047 Uiso calc R 1 . .
    H H14B 0.9068 1.1065 0.7495 0.047 Uiso calc R 1 . .
    H H14C 0.7395 1.1386 0.8061 0.047 Uiso calc R 1 . .
    C C15 0.5111(7) 0.8935(2) 0.7027(5) 0.019(2) Uani d G 1 . .
    C C16 0.5119(7) 0.8944(3) 0.5821(5) 0.025(2) Uani d G 1 . .
    H H16 0.5709 0.9284 0.5420 0.030 Uiso calc R 1 . .
    C C17 0.4262(8) 0.8457(3) 0.5203(4) 0.020(2) Uani d G 1 . .
    H H17 0.4268 0.8463 0.4379 0.024 Uiso calc R 1 . .
    C C18 0.3398(8) 0.7959(3) 0.5790(5) 0.022(2) Uani d G 1 . .
    C C19 0.3391(8) 0.7950(2) 0.6995(5) 0.022(2) Uani d G 1 . .
    H H19 0.2800 0.7610 0.7396 0.027 Uiso calc R 1 . .
    C C20 0.4247(8) 0.8437(3) 0.7614(4) 0.020(2) Uani d G 1 . .
    H H20 0.4242 0.8431 0.8437 0.024 Uiso calc R 1 . .
    C C21 0.8081(12) 0.8223(4) 0.4247(7) 0.0133(18) Uani d U 1 . .
    C C22 0.8897(13) 0.8838(4) 0.4551(8) 0.020(2) Uani d . 1 . .
    C C23 0.9332(12) 0.8821(4) 0.5691(8) 0.017(2) Uani d . 1 . .
    C C24 1.0216(13) 0.9322(4) 0.6447(8) 0.023(2) Uani d . 1 . .
    H H24A 0.9802 0.9280 0.7245 0.034 Uiso calc R 1 . .
    H H24B 0.9967 0.9766 0.6158 0.034 Uiso calc R 1 . .
    H H24C 1.1455 0.9246 0.6429 0.034 Uiso calc R 1 . .
    C C25 0.7768(8) 0.7182(2) 0.5441(5) 0.0152(19) Uani d GU 1 . .
    C C26 0.8020(8) 0.6725(3) 0.4558(4) 0.028(2) Uani d G 1 . .
    H H26 0.8412 0.6868 0.3819 0.034 Uiso calc R 1 . .
    C C27 0.7700(9) 0.6061(2) 0.4755(4) 0.025(2) Uani d G 1 . .
    H H27 0.7872 0.5749 0.4152 0.030 Uiso calc R 1 . .
    C C28 0.7126(9) 0.5852(2) 0.5836(5) 0.019(2) Uani d G 1 . .
    C C29 0.6874(9) 0.6308(3) 0.6718(4) 0.024(2) Uani d G 1 . .
    H H29 0.6482 0.6166 0.7457 0.029 Uiso calc R 1 . .
    C C30 0.7194(8) 0.6973(3) 0.6521(4) 0.024(2) Uani d G 1 . .
    H H30 0.7022 0.7285 0.7124 0.029 Uiso calc R 1 . .
    C C31 0.8965(12) 0.9420(5) 0.3771(8) 0.019(2) Uani d . 1 . .
    C C32 0.8358(13) 1.0035(5) 0.3962(8) 0.024(2) Uani d . 1 . .
    H H32 0.7826 1.0189 0.4651 0.029 Uiso calc R 1 . .
    C C33 0.8663(12) 1.0403(5) 0.2950(8) 0.023(2) Uani d . 1 . .
    C C34 0.8278(15) 1.1108(5) 0.2670(9) 0.029(2) Uani d . 1 . .
    H H34A 0.8228 1.1165 0.1827 0.044 Uiso calc R 1 . .
    H H34B 0.9181 1.1391 0.2991 0.044 Uiso calc R 1 . .
    H H34C 0.7174 1.1231 0.3011 0.044 Uiso calc R 1 . .
    C C35 1.0548(7) 0.8927(2) 0.2047(4) 0.0170(19) Uani d G 1 . .
    C C36 1.0520(7) 0.8956(2) 0.0843(5) 0.020(2) Uani d G 1 . .
    H H36 0.9962 0.9312 0.0462 0.024 Uiso calc R 1 . .
    C C37 1.1310(8) 0.8465(3) 0.0195(3) 0.021(2) Uani d G 1 . .
    H H37 1.1290 0.8484 -0.0628 0.026 Uiso calc R 1 . .
    C C38 1.2127(7) 0.7945(3) 0.0752(4) 0.0174(19) Uani d G 1 . .
    C C39 1.2155(8) 0.7916(2) 0.1957(5) 0.026(2) Uani d G 1 . .
    H H39 1.2714 0.7560 0.2337 0.031 Uiso calc R 1 . .
    C C40 1.1366(9) 0.8407(3) 0.2604(3) 0.021(2) Uani d G 1 . .
    H H40 1.1385 0.8387 0.3427 0.025 Uiso calc R 1 . .
loop_
    _atom_site_aniso_label
    _atom_site_aniso_U_11
    _atom_site_aniso_U_22
    _atom_site_aniso_U_33
    _atom_site_aniso_U_12
    _atom_site_aniso_U_13
    _atom_site_aniso_U_23
    Cl1 0.0274(13) 0.0186(11) 0.0301(14) -0.0004(12) 0.0030(11) 0.0032(11)
    Cl2 0.0312(13) 0.0280(12) 0.0238(12) -0.0023(13) -0.0073(12) -0.0023(12)
    Cl3 0.0309(14) 0.0219(12) 0.0307(13) -0.0064(13) -0.0026(11) 0.0031(11)
    Cl4 0.0220(12) 0.0288(11) 0.0202(11) 0.0040(12) 0.0030(11) -0.0016(10)
    O1 0.021(3) 0.026(3) 0.010(3) 0.002(3) 0.000(3) 0.001(3)
    O2 0.033(4) 0.024(4) 0.016(3) -0.002(3) 0.001(3) -0.003(3)
    N1 0.016(4) 0.019(4) 0.010(4) 0.006(3) -0.002(3) -0.004(3)
    N2 0.018(4) 0.027(4) 0.014(4) 0.001(3) 0.006(3) -0.005(3)
    N3 0.010(4) 0.021(4) 0.022(4) 0.002(3) 0.005(3) 0.001(4)
    N4 0.023(4) 0.019(4) 0.025(4) 0.001(4) -0.008(3) 0.001(4)
    N5 0.021(4) 0.020(4) 0.008(4) 0.007(3) -0.004(3) -0.003(3)
    N6 0.022(4) 0.029(4) 0.006(4) 0.001(3) -0.006(3) -0.004(3)
    N7 0.012(4) 0.018(4) 0.022(4) 0.002(3) 0.001(3) -0.007(3)
    N8 0.017(4) 0.021(4) 0.027(4) -0.001(4) -0.001(3) 0.001(4)
    C1 0.028(4) 0.023(4) 0.013(4) -0.005(3) -0.003(3) 0.002(3)
    C2 0.011(5) 0.026(5) 0.015(4) -0.004(4) -0.002(4) 0.002(4)
    C3 0.013(4) 0.019(3) 0.015(4) 0.000(3) 0.007(3) -0.003(3)
    C4 0.022(5) 0.024(5) 0.025(5) 0.002(4) 0.004(4) -0.002(4)
    C5 0.014(4) 0.027(5) 0.008(4) -0.003(4) 0.001(3) -0.003(4)
    C6 0.017(5) 0.028(5) 0.010(5) 0.003(4) -0.003(4) -0.006(4)
    C7 0.011(4) 0.031(5) 0.014(4) -0.001(4) 0.001(4) 0.001(4)
    C8 0.005(4) 0.036(5) 0.018(5) -0.002(4) 0.000(4) -0.009(4)
    C9 0.017(5) 0.028(5) 0.021(5) 0.005(4) 0.000(4) -0.005(4)
    C10 0.013(3) 0.028(4) 0.014(4) -0.002(3) 0.005(3) -0.001(3)
    C11 0.014(5) 0.023(5) 0.010(4) 0.001(4) 0.003(4) 0.001(4)
    C12 0.023(5) 0.026(5) 0.015(5) 0.009(5) 0.008(4) 0.003(4)
    C13 0.027(5) 0.015(4) 0.019(5) 0.000(4) 0.001(4) -0.003(4)
    C14 0.040(7) 0.023(5) 0.031(6) -0.001(4) -0.009(5) 0.001(4)
    C15 0.030(6) 0.015(4) 0.013(4) 0.010(4) 0.009(4) 0.006(4)
    C16 0.023(5) 0.030(5) 0.021(5) 0.002(4) -0.005(4) 0.008(5)
    C17 0.018(5) 0.034(5) 0.007(4) 0.006(4) 0.003(4) 0.001(4)
    C18 0.022(5) 0.028(5) 0.015(5) -0.002(4) -0.005(4) 0.003(4)
    C19 0.020(5) 0.019(4) 0.027(5) -0.004(4) -0.002(4) 0.005(4)
    C20 0.013(5) 0.032(5) 0.015(5) 0.003(4) 0.001(4) -0.002(4)
    C21 0.017(4) 0.015(3) 0.008(3) 0.002(3) 0.004(3) 0.000(3)
    C22 0.025(6) 0.011(4) 0.023(5) 0.008(4) 0.009(4) 0.004(4)
    C23 0.019(5) 0.010(4) 0.023(5) 0.006(4) -0.004(4) 0.006(4)
    C24 0.020(5) 0.038(6) 0.011(5) -0.003(4) -0.002(4) -0.005(4)
    C25 0.018(4) 0.017(4) 0.011(3) 0.005(3) -0.001(3) 0.005(3)
    C26 0.031(6) 0.026(6) 0.028(6) 0.008(4) 0.000(5) -0.004(4)
    C27 0.028(5) 0.025(5) 0.022(5) 0.006(4) 0.005(4) 0.001(4)
    C28 0.017(5) 0.025(5) 0.017(5) 0.004(4) -0.002(4) 0.003(4)
    C29 0.028(5) 0.024(5) 0.021(5) 0.003(4) 0.002(4) 0.000(4)
    C30 0.016(5) 0.039(6) 0.017(5) -0.001(4) 0.004(4) -0.012(4)
    C31 0.019(5) 0.027(5) 0.012(5) -0.004(4) -0.004(4) 0.005(4)
    C32 0.032(5) 0.024(5) 0.015(5) 0.007(5) -0.002(4) -0.004(4)
    C33 0.017(5) 0.033(5) 0.019(5) -0.008(4) 0.003(4) -0.009(4)
    C34 0.038(6) 0.022(5) 0.027(6) 0.005(5) 0.000(5) 0.001(4)
    C35 0.015(5) 0.024(5) 0.012(4) 0.000(4) 0.008(4) -0.005(4)
    C36 0.020(5) 0.022(5) 0.018(5) -0.006(4) -0.001(4) 0.003(4)
    C37 0.015(5) 0.031(5) 0.018(5) -0.003(4) 0.006(4) 0.002(4)
    C38 0.010(4) 0.027(5) 0.015(5) -0.001(4) 0.003(3) 0.000(4)
    C39 0.027(6) 0.032(6) 0.018(5) 0.006(5) 0.000(4) 0.004(4)
    C40 0.030(6) 0.026(5) 0.008(4) 0.011(4) 0.001(4) 0.003(4)
loop_
    _geom_bond_atom_site_label_1
    _geom_bond_atom_site_label_2
    _geom_bond_site_symmetry_2
    _geom_bond_distance
    _geom_bond_publ_flag
    Cl1 C8 . 1.732(5) ?
    Cl2 C18 . 1.734(5) ?
    Cl3 C28 . 1.722(5) ?
    Cl4 C38 . 1.728(4) ?
    O1 C1 . 1.247(11) ?
    O2 C21 . 1.234(10) ?
    N1 C5 . 1.395(9) ?
    N1 C1 . 1.401(12) ?
    N1 N2 . 1.405(10) ?
    N2 C3 . 1.348(12) ?
    N2 H2 . 0.8800 ?
    N3 N4 . 1.358(11) ?
    N3 C11 . 1.381(12) ?
    N3 C15 . 1.417(8) ?
    N4 C13 . 1.330(12) ?
    N5 C25 . 1.402(9) ?
    N5 N6 . 1.403(10) ?
    N5 C21 . 1.407(11) ?
    N6 C23 . 1.337(11) ?
    N6 H6 . 0.8800 ?
    N7 N8 . 1.368(11) ?
    N7 C31 . 1.373(12) ?
    N7 C35 . 1.416(8) ?
    N8 C33 . 1.345(12) ?
    C1 C2 . 1.426(14) ?
    C2 C3 . 1.367(12) ?
    C2 C11 . 1.462(13) ?
    C3 C4 . 1.527(12) ?
    C4 H4A . 0.9800 ?
    C4 H4B . 0.9800 ?
    C4 H4C . 0.9800 ?
    C5 C6 . 1.3900 ?
    C5 C10 . 1.3900 ?
    C6 C7 . 1.3900 ?
    C6 H6A . 0.9500 ?
    C7 C8 . 1.3900 ?
    C7 H7 . 0.9500 ?
    C8 C9 . 1.3900 ?
    C9 C10 . 1.3900 ?
    C9 H9 . 0.9500 ?
    C10 H10 . 0.9500 ?
    C11 C12 . 1.387(15) ?
    C12 C13 . 1.418(13) ?
    C12 H12 . 0.9500 ?
    C13 C14 . 1.527(13) ?
    C14 H14A . 0.9800 ?
    C14 H14B . 0.9800 ?
    C14 H14C . 0.9800 ?
    C15 C16 . 1.3900 ?
    C15 C20 . 1.3900 ?
    C16 C17 . 1.3900 ?
    C16 H16 . 0.9500 ?
    C17 C18 . 1.3900 ?
    C17 H17 . 0.9500 ?
    C18 C19 . 1.3900 ?
    C19 C20 . 1.3900 ?
    C19 H19 . 0.9500 ?
    C20 H20 . 0.9500 ?
    C21 C22 . 1.445(13) ?
    C22 C23 . 1.358(12) ?
    C22 C31 . 1.485(12) ?
    C23 C24 . 1.506(12) ?
    C24 H24A . 0.9800 ?
    C24 H24B . 0.9800 ?
    C24 H24C . 0.9800 ?
    C25 C26 . 1.3900 ?
    C25 C30 . 1.3900 ?
    C26 C27 . 1.3900 ?
    C26 H26 . 0.9500 ?
    C27 C28 . 1.3900 ?
    C27 H27 . 0.9500 ?
    C28 C29 . 1.3900 ?
    C29 C30 . 1.3900 ?
    C29 H29 . 0.9500 ?
    C30 H30 . 0.9500 ?
    C31 C32 . 1.352(14) ?
    C32 C33 . 1.406(14) ?
    C32 H32 . 0.9500 ?
    C33 C34 . 1.496(13) ?
    C34 H34A . 0.9800 ?
    C34 H34B . 0.9800 ?
    C34 H34C . 0.9800 ?
    C35 C36 . 1.3900 ?
    C35 C40 . 1.3900 ?
    C36 C37 . 1.3900 ?
    C36 H36 . 0.9500 ?
    C37 C38 . 1.3900 ?
    C37 H37 . 0.9500 ?
    C38 C39 . 1.3900 ?
    C39 C40 . 1.3900 ?
    C39 H39 . 0.9500 ?
    C40 H40 . 0.9500 ?
loop_
    _geom_angle_atom_site_label_1
    _geom_angle_atom_site_label_2
    _geom_angle_atom_site_label_3
    _geom_angle_site_symmetry_1
    _geom_angle_site_symmetry_3
    _geom_angle
    _geom_angle_publ_flag
    C5 N1 C1 . . 129.8(7) ?
    C5 N1 N2 . . 119.9(7) ?
    C1 N1 N2 . . 108.1(7) ?
    C3 N2 N1 . . 107.2(7) ?
    C3 N2 H2 . . 126.4 ?
    N1 N2 H2 . . 126.4 ?
    N4 N3 C11 . . 111.9(8) ?
    N4 N3 C15 . . 117.8(7) ?
    C11 N3 C15 . . 130.3(7) ?
    C13 N4 N3 . . 104.9(7) ?
    C25 N5 N6 . . 121.9(6) ?
    C25 N5 C21 . . 128.8(6) ?
    N6 N5 C21 . . 108.4(7) ?
    C23 N6 N5 . . 108.7(7) ?
    C23 N6 H6 . . 125.6 ?
    N5 N6 H6 . . 125.6 ?
    N8 N7 C31 . . 110.6(7) ?
    N8 N7 C35 . . 117.5(7) ?
    C31 N7 C35 . . 131.8(7) ?
    C33 N8 N7 . . 105.9(8) ?
    O1 C1 N1 . . 122.8(8) ?
    O1 C1 C2 . . 130.6(9) ?
    N1 C1 C2 . . 106.6(8) ?
    C3 C2 C1 . . 106.5(8) ?
    C3 C2 C11 . . 127.5(9) ?
    C1 C2 C11 . . 125.9(8) ?
    N2 C3 C2 . . 111.6(8) ?
    N2 C3 C4 . . 117.5(8) ?
    C2 C3 C4 . . 130.9(9) ?
    C3 C4 H4A . . 109.5 ?
    C3 C4 H4B . . 109.5 ?
    H4A C4 H4B . . 109.5 ?
    C3 C4 H4C . . 109.5 ?
    H4A C4 H4C . . 109.5 ?
    H4B C4 H4C . . 109.5 ?
    C6 C5 C10 . . 120.0 ?
    C6 C5 N1 . . 121.0(4) ?
    C10 C5 N1 . . 118.9(4) ?
    C5 C6 C7 . . 120.0 ?
    C5 C6 H6A . . 120.0 ?
    C7 C6 H6A . . 120.0 ?
    C6 C7 C8 . . 120.0 ?
    C6 C7 H7 . . 120.0 ?
    C8 C7 H7 . . 120.0 ?
    C7 C8 C9 . . 120.0 ?
    C7 C8 Cl1 . . 121.5(3) ?
    C9 C8 Cl1 . . 118.5(3) ?
    C10 C9 C8 . . 120.0 ?
    C10 C9 H9 . . 120.0 ?
    C8 C9 H9 . . 120.0 ?
    C9 C10 C5 . . 120.0 ?
    C9 C10 H10 . . 120.0 ?
    C5 C10 H10 . . 120.0 ?
    N3 C11 C12 . . 106.5(8) ?
    N3 C11 C2 . . 126.9(8) ?
    C12 C11 C2 . . 126.5(8) ?
    C11 C12 C13 . . 104.4(8) ?
    C11 C12 H12 . . 127.8 ?
    C13 C12 H12 . . 127.8 ?
    N4 C13 C12 . . 112.3(8) ?
    N4 C13 C14 . . 120.3(8) ?
    C12 C13 C14 . . 127.4(9) ?
    C13 C14 H14A . . 109.5 ?
    C13 C14 H14B . . 109.5 ?
    H14A C14 H14B . . 109.5 ?
    C13 C14 H14C . . 109.5 ?
    H14A C14 H14C . . 109.5 ?
    H14B C14 H14C . . 109.5 ?
    C16 C15 C20 . . 120.0 ?
    C16 C15 N3 . . 118.6(5) ?
    C20 C15 N3 . . 121.4(5) ?
    C15 C16 C17 . . 120.0 ?
    C15 C16 H16 . . 120.0 ?
    C17 C16 H16 . . 120.0 ?
    C18 C17 C16 . . 120.0 ?
    C18 C17 H17 . . 120.0 ?
    C16 C17 H17 . . 120.0 ?
    C17 C18 C19 . . 120.0 ?
    C17 C18 Cl2 . . 119.5(3) ?
    C19 C18 Cl2 . . 120.4(3) ?
    C18 C19 C20 . . 120.0 ?
    C18 C19 H19 . . 120.0 ?
    C20 C19 H19 . . 120.0 ?
    C19 C20 C15 . . 120.0 ?
    C19 C20 H20 . . 120.0 ?
    C15 C20 H20 . . 120.0 ?
    O2 C21 N5 . . 122.3(8) ?
    O2 C21 C22 . . 133.6(8) ?
    N5 C21 C22 . . 104.1(7) ?
    C23 C22 C21 . . 108.8(8) ?
    C23 C22 C31 . . 126.7(9) ?
    C21 C22 C31 . . 123.8(8) ?
    N6 C23 C22 . . 109.7(8) ?
    N6 C23 C24 . . 119.0(8) ?
    C22 C23 C24 . . 131.1(9) ?
    C23 C24 H24A . . 109.5 ?
    C23 C24 H24B . . 109.5 ?
    H24A C24 H24B . . 109.5 ?
    C23 C24 H24C . . 109.5 ?
    H24A C24 H24C . . 109.5 ?
    H24B C24 H24C . . 109.5 ?
    C26 C25 C30 . . 120.0 ?
    C26 C25 N5 . . 120.9(5) ?
    C30 C25 N5 . . 119.0(4) ?
    C25 C26 C27 . . 120.0 ?
    C25 C26 H26 . . 120.0 ?
    C27 C26 H26 . . 120.0 ?
    C28 C27 C26 . . 120.0 ?
    C28 C27 H27 . . 120.0 ?
    C26 C27 H27 . . 120.0 ?
    C29 C28 C27 . . 120.0 ?
    C29 C28 Cl3 . . 120.4(3) ?
    C27 C28 Cl3 . . 119.6(3) ?
    C28 C29 C30 . . 120.0 ?
    C28 C29 H29 . . 120.0 ?
    C30 C29 H29 . . 120.0 ?
    C29 C30 C25 . . 120.0 ?
    C29 C30 H30 . . 120.0 ?
    C25 C30 H30 . . 120.0 ?
    C32 C31 N7 . . 106.9(8) ?
    C32 C31 C22 . . 128.4(9) ?
    N7 C31 C22 . . 124.7(8) ?
    C31 C32 C33 . . 107.2(9) ?
    C31 C32 H32 . . 126.4 ?
    C33 C32 H32 . . 126.4 ?
    N8 C33 C32 . . 109.5(9) ?
    N8 C33 C34 . . 119.8(9) ?
    C32 C33 C34 . . 130.7(9) ?
    C33 C34 H34A . . 109.5 ?
    C33 C34 H34B . . 109.5 ?
    H34A C34 H34B . . 109.5 ?
    C33 C34 H34C . . 109.5 ?
    H34A C34 H34C . . 109.5 ?
    H34B C34 H34C . . 109.5 ?
    C36 C35 C40 . . 120.0 ?
    C36 C35 N7 . . 118.3(5) ?
    C40 C35 N7 . . 121.6(5) ?
    C35 C36 C37 . . 120.0 ?
    C35 C36 H36 . . 120.0 ?
    C37 C36 H36 . . 120.0 ?
    C38 C37 C36 . . 120.0 ?
    C38 C37 H37 . . 120.0 ?
    C36 C37 H37 . . 120.0 ?
    C37 C38 C39 . . 120.0 ?
    C37 C38 Cl4 . . 120.3(3) ?
    C39 C38 Cl4 . . 119.7(3) ?
    C38 C39 C40 . . 120.0 ?
    C38 C39 H39 . . 120.0 ?
    C40 C39 H39 . . 120.0 ?
    C39 C40 C35 . . 120.0 ?
    C39 C40 H40 . . 120.0 ?
    C35 C40 H40 . . 120.0 ?
loop_
    _geom_torsion_atom_site_label_1
    _geom_torsion_atom_site_label_2
    _geom_torsion_atom_site_label_3
    _geom_torsion_atom_site_label_4
    _geom_torsion_site_symmetry_1
    _geom_torsion_site_symmetry_2
    _geom_torsion_site_symmetry_3
    _geom_torsion_site_symmetry_4
    _geom_torsion
    _geom_torsion_publ_flag
    C5 N1 N2 C3 . . . . -166.1(7) ?
    C1 N1 N2 C3 . . . . -1.3(9) ?
    C11 N3 N4 C13 . . . . -1.0(10) ?
    C15 N3 N4 C13 . . . . 179.3(7) ?
    C25 N5 N6 C23 . . . . 174.0(8) ?
    C21 N5 N6 C23 . . . . 4.1(10) ?
    C31 N7 N8 C33 . . . . -0.8(10) ?
    C35 N7 N8 C33 . . . . -177.4(7) ?
    C5 N1 C1 O1 . . . . -16.9(15) ?
    N2 N1 C1 O1 . . . . -179.7(8) ?
    C5 N1 C1 C2 . . . . 163.7(8) ?
    N2 N1 C1 C2 . . . . 0.9(10) ?
    O1 C1 C2 C3 . . . . -179.5(10) ?
    N1 C1 C2 C3 . . . . -0.2(10) ?
    O1 C1 C2 C11 . . . . -3.1(17) ?
    N1 C1 C2 C11 . . . . 176.1(8) ?
    N1 N2 C3 C2 . . . . 1.2(10) ?
    N1 N2 C3 C4 . . . . -178.4(7) ?
    C1 C2 C3 N2 . . . . -0.6(11) ?
    C11 C2 C3 N2 . . . . -176.9(8) ?
    C1 C2 C3 C4 . . . . 178.9(9) ?
    C11 C2 C3 C4 . . . . 2.6(16) ?
    C1 N1 C5 C6 . . . . 23.4(11) ?
    N2 N1 C5 C6 . . . . -175.6(5) ?
    C1 N1 C5 C10 . . . . -153.6(8) ?
    N2 N1 C5 C10 . . . . 7.5(8) ?
    C10 C5 C6 C7 . . . . 0.0 ?
    N1 C5 C6 C7 . . . . -176.9(6) ?
    C5 C6 C7 C8 . . . . 0.0 ?
    C6 C7 C8 C9 . . . . 0.0 ?
    C6 C7 C8 Cl1 . . . . 178.7(5) ?
    C7 C8 C9 C10 . . . . 0.0 ?
    Cl1 C8 C9 C10 . . . . -178.7(4) ?
    C8 C9 C10 C5 . . . . 0.0 ?
    C6 C5 C10 C9 . . . . 0.0 ?
    N1 C5 C10 C9 . . . . 177.0(6) ?
    N4 N3 C11 C12 . . . . 1.7(10) ?
    C15 N3 C11 C12 . . . . -178.6(8) ?
    N4 N3 C11 C2 . . . . -175.0(8) ?
    C15 N3 C11 C2 . . . . 4.6(14) ?
    C3 C2 C11 N3 . . . . -128.0(11) ?
    C1 C2 C11 N3 . . . . 56.4(14) ?
    C3 C2 C11 C12 . . . . 55.9(14) ?
    C1 C2 C11 C12 . . . . -119.7(11) ?
    N3 C11 C12 C13 . . . . -1.6(9) ?
    C2 C11 C12 C13 . . . . 175.2(9) ?
    N3 N4 C13 C12 . . . . -0.1(10) ?
    N3 N4 C13 C14 . . . . 177.0(9) ?
    C11 C12 C13 N4 . . . . 1.1(11) ?
    C11 C12 C13 C14 . . . . -175.7(10) ?
    N4 N3 C15 C16 . . . . 24.3(9) ?
    C11 N3 C15 C16 . . . . -155.4(8) ?
    N4 N3 C15 C20 . . . . -157.3(6) ?
    C11 N3 C15 C20 . . . . 23.1(11) ?
    C20 C15 C16 C17 . . . . 0.0 ?
    N3 C15 C16 C17 . . . . 178.5(6) ?
    C15 C16 C17 C18 . . . . 0.0 ?
    C16 C17 C18 C19 . . . . 0.0 ?
    C16 C17 C18 Cl2 . . . . -176.6(5) ?
    C17 C18 C19 C20 . . . . 0.0 ?
    Cl2 C18 C19 C20 . . . . 176.5(5) ?
    C18 C19 C20 C15 . . . . 0.0 ?
    C16 C15 C20 C19 . . . . 0.0 ?
    N3 C15 C20 C19 . . . . -178.4(6) ?
    C25 N5 C21 O2 . . . . 11.0(15) ?
    N6 N5 C21 O2 . . . . -180.0(8) ?
    C25 N5 C21 C22 . . . . -170.0(8) ?
    N6 N5 C21 C22 . . . . -1.0(10) ?
    O2 C21 C22 C23 . . . . 176.4(10) ?
    N5 C21 C22 C23 . . . . -2.3(11) ?
    O2 C21 C22 C31 . . . . 5.4(17) ?
    N5 C21 C22 C31 . . . . -173.3(8) ?
    N5 N6 C23 C22 . . . . -5.7(10) ?
    N5 N6 C23 C24 . . . . 179.2(8) ?
    C21 C22 C23 N6 . . . . 5.0(11) ?
    C31 C22 C23 N6 . . . . 175.7(9) ?
    C21 C22 C23 C24 . . . . 179.4(9) ?
    C31 C22 C23 C24 . . . . -9.9(17) ?
    N6 N5 C25 C26 . . . . -137.2(6) ?
    C21 N5 C25 C26 . . . . 30.5(11) ?
    N6 N5 C25 C30 . . . . 40.2(10) ?
    C21 N5 C25 C30 . . . . -152.1(7) ?
    C30 C25 C26 C27 . . . . 0.0 ?
    N5 C25 C26 C27 . . . . 177.3(7) ?
    C25 C26 C27 C28 . . . . 0.0 ?
    C26 C27 C28 C29 . . . . 0.0 ?
    C26 C27 C28 Cl3 . . . . -179.9(5) ?
    C27 C28 C29 C30 . . . . 0.0 ?
    Cl3 C28 C29 C30 . . . . 179.9(5) ?
    C28 C29 C30 C25 . . . . 0.0 ?
    C26 C25 C30 C29 . . . . 0.0 ?
    N5 C25 C30 C29 . . . . -177.4(6) ?
    N8 N7 C31 C32 . . . . -0.2(10) ?
    C35 N7 C31 C32 . . . . 175.7(8) ?
    N8 N7 C31 C22 . . . . 178.5(9) ?
    C35 N7 C31 C22 . . . . -5.6(15) ?
    C23 C22 C31 C32 . . . . -48.2(16) ?
    C21 C22 C31 C32 . . . . 121.1(11) ?
    C23 C22 C31 N7 . . . . 133.4(10) ?
    C21 C22 C31 N7 . . . . -57.3(14) ?
    N7 C31 C32 C33 . . . . 1.1(10) ?
    C22 C31 C32 C33 . . . . -177.5(10) ?
    N7 N8 C33 C32 . . . . 1.5(10) ?
    N7 N8 C33 C34 . . . . 179.6(9) ?
    C31 C32 C33 N8 . . . . -1.6(11) ?
    C31 C32 C33 C34 . . . . -179.4(10) ?
    N8 N7 C35 C36 . . . . -28.8(9) ?
    C31 N7 C35 C36 . . . . 155.5(8) ?
    N8 N7 C35 C40 . . . . 154.5(6) ?
    C31 N7 C35 C40 . . . . -21.1(11) ?
    C40 C35 C36 C37 . . . . 0.0 ?
    N7 C35 C36 C37 . . . . -176.7(6) ?
    C35 C36 C37 C38 . . . . 0.0 ?
    C36 C37 C38 C39 . . . . 0.0 ?
    C36 C37 C38 Cl4 . . . . 177.8(5) ?
    C37 C38 C39 C40 . . . . 0.0 ?
    Cl4 C38 C39 C40 . . . . -177.8(5) ?
    C38 C39 C40 C35 . . . . 0.0 ?
    C36 C35 C40 C39 . . . . 0.0 ?
    N7 C35 C40 C39 . . . . 176.6(6) ?
loop_
    _geom_hbond_atom_site_label_D
    _geom_hbond_atom_site_label_H
    _geom_hbond_atom_site_label_A
    _geom_hbond_site_symmetry_A
    _geom_hbond_distance_DH
    _geom_hbond_distance_HA
    _geom_hbond_distance_DA
    _geom_hbond_angle_DHA
    _geom_hbond_publ_flag
    N2 H2 O2 1_556 0.88 1.92 2.650(10)
                                     139 yes
    N6 H6 O1 . 0.88 2.03 2.760(10)
                                 140 yes
