# Supplementary material for: 2-(4-Chloro­phen­yl)-4-[1-(4-chloro­phen­yl)-3-methyl-1H-pyrazol-5-yl]-5-methyl-1H-pyrazol-3(2H)-one
Source: Acta Crystallogr Sect E Struct Rep Online. 2010 Sep 15;66(Pt 10):o2569. doi: 10.1107/S1600536810035713 (PMC2983162; doi:10.1107/S1600536810035713)
Supplement: Supplementary file 2 [file e-66-o2569-Isup2.hkl]

# 
# h,k,l, Fc-squared, Fo-squared, sigma(Fo-squared) and status flag 
# 
data_I
_shelx_title '  P21: 3812 Friedel pairs' 
_shelx_refln_list_code          4 
_shelx_F_calc_maximum      215.19 
_exptl_crystal_F_000       824.00 
_reflns_d_resolution_high  0.8409 
 
loop_ 
 _symmetry_equiv_pos_as_xyz 
 'x, y, z' 
 '-x, y+1/2, -z' 
 
_cell_length_a     7.8095 
_cell_length_b    20.2827 
_cell_length_c    11.5304 
_cell_angle_alpha  90.000 
_cell_angle_beta   90.075 
_cell_angle_gamma  90.000 
 
_shelx_F_squared_multiplier     1.000 
 
loop_ 
 _refln_index_h 
 _refln_index_k 
 _refln_index_l 
 _refln_F_squared_calc 
 _refln_F_squared_meas 
 _refln_F_squared_sigma 
 _refln_observed_status 
   0 -24   0      141.52      153.16     44.18 o 
   1 -23   0      388.67      570.52     87.37 o 
   2 -23   0       97.15      119.57     41.51 o 
   0 -22   0      150.30      198.41     44.03 o 
   1 -22   0       20.28       16.68     21.96 o 
   2 -22   0     1123.08     1271.43    112.52 o 
   3 -22   0      137.28      198.98     49.23 o 
   1 -21   0        5.53       -6.05     23.95 o 
   2 -21   0      189.42      196.73     52.60 o 
   3 -21   0        4.65      -27.18     37.85 o 
   4 -21   0      167.34       96.00     69.69 o 
   0 -20   0     3198.08     3926.16    383.58 o 
   1 -20   0       57.83       74.74     27.70 o 
   2 -20   0       18.82       17.79     23.74 o 
   3 -20   0      180.12      233.77     50.18 o 
   4 -20   0       18.03        6.12     35.42 o 
   5 -20   0      236.70      299.53     61.10 o 
   1 -19   0      802.90      934.65     85.40 o 
   2 -19   0        3.86        1.75     23.41 o 
   3 -19   0      676.55      770.16     94.89 o 
   4 -19   0       12.76        0.42     32.83 o 
   5 -19   0      221.15      381.82     67.37 o 
   0 -18   0     7555.02     7857.47    753.94 o 
   1 -18   0      148.65      160.35     37.21 o 
   2 -18   0      691.80      746.21     70.60 o 
   3 -18   0       20.55       24.26     22.45 o 
   4 -18   0       29.33       40.51     34.71 o 
   5 -18   0        6.78       18.45     36.41 o 
   6 -18   0       97.10       99.86     48.98 o 
   1 -17   0     1182.01     1292.16    108.44 o 
   2 -17   0       50.00       35.59     22.45 o 
   3 -17   0      285.40      217.05     28.67 o 
   4 -17   0      221.40      259.71     51.02 o 
   5 -17   0       50.76       -4.07     36.03 o 
   6 -17   0      111.20       37.34     60.09 o 
   0 -16   0     1721.31     1668.37    228.07 o 
   1 -16   0       23.89       27.51     21.10 o 
   2 -16   0     1818.86     1820.94    129.87 o 
   3 -16   0      780.39      790.85     63.35 o 
   4 -16   0      337.11      375.87     47.08 o 
   5 -16   0      210.76      225.02     40.50 o 
   6 -16   0      161.77      133.60     49.27 o 
   1 -15   0     2589.63     2555.44    200.22 o 
   2 -15   0      991.43      988.48     74.10 o 
   3 -15   0     2661.87     2353.55    164.84 o 
   4 -15   0      583.13      553.79     60.29 o 
   5 -15   0      178.62      168.68     36.87 o 
   6 -15   0      116.79       70.56     32.67 o 
   7 -15   0       56.14       33.74     45.82 o 
   0 -14   0     4103.28     4011.05    521.08 o 
   1 -14   0      135.47      144.95     37.44 o 
   2 -14   0     1936.23     1941.09    136.00 o 
   3 -14   0      684.23      727.88     58.70 o 
   4 -14   0      843.59      889.54     89.00 o 
   5 -14   0       90.30       67.65     35.52 o 
   6 -14   0      165.30      185.04     39.86 o 
   7 -14   0      168.52      121.71     51.85 o 
   1 -13   0      568.02      502.15     48.27 o 
   2 -13   0      123.72      138.98     25.04 o 
   3 -13   0       43.22       43.89     16.86 o 
   4 -13   0      336.45      354.67     44.26 o 
   5 -13   0      253.56      246.23     38.94 o 
   6 -13   0       15.30      -18.82     20.57 o 
   7 -13   0      144.71      109.86     51.65 o 
   0 -12   0      198.56      142.42     37.14 o 
   1 -12   0       64.14       70.43     15.92 o 
   2 -12   0      448.42      400.24     35.46 o 
   3 -12   0      205.04      245.69     47.95 o 
   4 -12   0      734.54      592.07    122.59 o 
   5 -12   0      448.16      479.48     88.54 o 
   6 -12   0      137.21      106.93     25.69 o 
   7 -12   0      257.55      251.03     46.45 o 
   8 -12   0       15.21       93.73     39.82 o 
   1 -11   0     3868.48     3467.49    236.74 o 
   2 -11   0      189.32      214.65     26.45 o 
   3 -11   0     1073.57      941.32     81.85 o 
   4 -11   0      543.56      460.77     80.30 o 
   5 -11   0      132.08      101.67     34.68 o 
   6 -11   0      455.00      426.56     44.65 o 
   7 -11   0       35.98       50.06     25.30 o 
   8 -11   0       69.88       40.05     36.02 o 
   0 -10   0    16983.31    16156.07   2061.87 o 
   1 -10   0       63.80       65.71     14.03 o 
   2 -10   0     5542.36     6001.28    478.47 o 
   3 -10   0      332.30      331.29     35.37 o 
   4 -10   0      801.35      812.79     78.41 o 
   5 -10   0       78.82       88.85     34.58 o 
   6 -10   0       67.57       47.90     21.95 o 
   7 -10   0     1423.61     1580.35    120.05 o 
   8 -10   0        7.97       19.30     34.90 o 
   1  -9   0     6500.73     6516.80    517.70 o 
   2  -9   0      712.94      630.52     56.18 o 
   3  -9   0      816.70      855.84     73.66 o 
   4  -9   0      559.22      687.89     84.02 o 
   5  -9   0      295.88      331.36     40.80 o 
   6  -9   0      522.70      604.58     64.01 o 
   7  -9   0      114.45      150.23     29.97 o 
   8  -9   0      563.37      523.27     62.77 o 
   0  -8   0     2141.93     1843.29    241.31 o 
   1  -8   0      372.14      387.30     36.73 o 
   2  -8   0     1977.82     1868.11    151.25 o 
   3  -8   0      470.70      528.58     49.36 o 
   4  -8   0      197.52      192.84     37.34 o 
   5  -8   0      379.96      354.64     41.95 o 
   6  -8   0      461.09      545.30     57.68 o 
   7  -8   0      492.34      566.24     54.18 o 
   8  -8   0       47.09       80.63     32.17 o 
   1  -7   0     5247.75     4335.09    345.63 o 
   2  -7   0      544.20      574.68     51.16 o 
   3  -7   0      748.27      784.60     67.74 o 
   4  -7   0       68.59       96.06     28.91 o 
   5  -7   0      158.96      199.76     51.58 o 
   6  -7   0      768.09      845.57     82.65 o 
   7  -7   0      105.78      109.52     27.65 o 
   8  -7   0       10.81       35.13     30.05 o 
   0  -6   0     1976.04     1765.04    229.50 o 
   1  -6   0       89.26       91.10     15.39 o 
   2  -6   0     1791.01     2191.13    194.61 o 
   3  -6   0      173.30      233.16     40.09 o 
   4  -6   0     1475.71     1729.31    146.05 o 
   5  -6   0     1155.13     1320.23    124.51 o 
   6  -6   0      267.98      351.46     44.59 o 
   7  -6   0       73.23       89.49     25.15 o 
   8  -6   0       38.72       59.93     32.16 o 
   1  -5   0     2402.78     2186.96    175.80 o 
   2  -5   0     1314.43     1283.81    135.02 o 
   3  -5   0     2910.70     3125.22    320.52 o 
   4  -5   0     1066.90     1248.28    130.90 o 
   5  -5   0      457.91      579.35    128.74 o 
   6  -5   0       23.20       58.34     37.03 o 
   7  -5   0       63.08       68.45     31.23 o 
   8  -5   0      882.58     1125.32    130.18 o 
   9  -5   0        8.70       91.33     37.17 o 
   1  -4   0      373.07      341.16     31.18 o 
   2  -4   0    19749.84    21576.52   3066.12 o 
   3  -4   0     3436.08     3771.98    393.75 o 
   4  -4   0     2483.47     2664.06    269.02 o 
   5  -4   0      142.23      173.68     46.60 o 
   6  -4   0      143.11      132.09     33.66 o 
   7  -4   0       18.31       10.43     26.15 o 
   8  -4   0       47.19       34.99     44.04 o 
   9  -4   0      129.43      233.83     54.57 o 
   1  -3   0     3835.29     3893.74    556.67 o 
   2  -3   0     5580.56     6039.65    862.88 o 
   3  -3   0     3948.54     4318.80    431.36 o 
   4  -3   0     1370.39     1483.40    153.53 o 
   5  -3   0      154.05      256.41     72.73 o 
   6  -3   0      142.19      144.15     33.28 o 
   7  -3   0       45.49       -6.40     26.12 o 
   8  -3   0      562.40      665.75     86.73 o 
   9  -3   0       18.45       23.27     49.97 o 
   1  -2   0      113.35      154.45     25.20 o 
   2  -2   0    22770.56    25709.71   2538.12 o 
   3  -2   0      770.81      922.62     96.90 o 
   4  -2   0      799.64      940.66    101.26 o 
   5  -2   0        0.97      -10.03     18.45 o 
   6  -2   0       54.95       52.43     42.57 o 
   7  -2   0      191.72      213.05     41.12 o 
   8  -2   0       52.22      102.34     38.64 o 
   9  -2   0        3.88        3.41     35.98 o 
   1  -1   0     4219.90     4762.03    477.07 o 
   2  -1   0      591.40      689.79     73.15 o 
   3  -1   0     2387.17     2599.26    260.69 o 
   4  -1   0       34.94       31.38     18.64 o 
   5  -1   0      115.13       97.18     25.68 o 
   6  -1   0       44.78       -1.09     21.61 o 
   7  -1   0       18.76       66.50     41.00 o 
   8  -1   0       70.88      102.55     37.19 o 
   9  -1   0       15.49      -20.70     33.34 o 
   1   0   0      371.64      373.19     67.71 o 
   2   0   0    46307.89    53141.57   5262.70 o 
   3   0   0      713.63      768.66     84.15 o 
   4   0   0     1401.96     1288.87    134.80 o 
   5   0   0      217.10      244.31     38.37 o 
   6   0   0        0.58       -4.73     21.47 o 
   7   0   0      199.98      248.60     44.56 o 
   8   0   0        7.37       25.19     36.14 o 
   9   0   0      195.64      230.29     67.35 o 
   1   1   0     4341.81     5134.04    349.06 o 
   2   1   0      592.90      704.86     61.06 o 
   3   1   0     2472.61     2549.84    257.02 o 
   4   1   0       35.30        9.49     17.16 o 
   5   1   0      116.70      133.75     36.53 o 
   6   1   0       46.52       14.00     22.51 o 
   7   1   0       18.46       46.62     38.19 o 
   8   1   0       74.59       95.33     35.10 o 
   9   1   0       16.49      -13.02     31.95 o 
   1   2   0      114.54      126.87      9.76 o 
   2   2   0    22784.98    24077.98   2409.30 o 
   3   2   0      764.56      819.93     71.44 o 
   4   2   0      790.78      834.17     90.81 o 
   5   2   0        0.66       12.50     19.57 o 
   6   2   0       57.24       47.59     42.63 o 
   7   2   0      181.36      172.42     40.45 o 
   8   2   0       52.46       97.50     49.97 o 
   9   2   0        4.03      -15.98     30.77 o 
   1   3   0     4037.03     3582.59    235.45 o 
   2   3   0     5644.84     5974.37    851.62 o 
   3   3   0     3858.98     3712.48    304.76 o 
   4   3   0     1385.90     1218.39    104.74 o 
   5   3   0      145.62      137.64     28.86 o 
   6   3   0      144.29      144.06     31.87 o 
   7   3   0       45.38       46.65     27.27 o 
   8   3   0      575.25      421.17     62.85 o 
   9   3   0       17.67       40.63     43.18 o 
   0   4   0     2526.82     2064.71    194.17 o 
   1   4   0      368.67      312.85     23.42 o 
   2   4   0    20117.67    17945.88   1067.57 o 
   3   4   0     3387.01     3169.58    217.12 o 
   4   4   0     2486.35     2211.35    184.64 o 
   5   4   0      131.50      132.99     22.69 o 
   6   4   0      146.92      138.56     31.50 o 
   7   4   0       17.76       17.21     23.96 o 
   8   4   0       46.77       91.75    111.66 o 
   9   4   0      135.80      127.07     38.00 o 
   1   5   0     2357.03     2015.60    152.02 o 
   2   5   0     1329.05     1173.35     79.65 o 
   3   5   0     2884.68     2654.31    183.29 o 
   4   5   0     1058.18      981.93     85.92 o 
   5   5   0      443.51      446.17     50.98 o 
   6   5   0       24.13        9.97     21.05 o 
   7   5   0       61.97       53.04     25.96 o 
   8   5   0      876.03      903.47    105.29 o 
   9   5   0        9.67      -23.02     27.96 o 
   0   6   0     1911.48     1649.85    156.43 o 
   1   6   0       90.27       81.93     14.19 o 
   2   6   0     1747.42     1753.97    117.51 o 
   3   6   0      181.27      213.73     18.50 o 
   4   6   0     1498.49     1318.88    112.48 o 
   5   6   0     1149.64     1029.67     90.84 o 
   6   6   0      264.44      248.64     39.50 o 
   7   6   0       67.34       32.15     25.60 o 
   8   6   0       39.19       26.46     28.39 o 
   1   7   0     5317.88     4222.06    315.97 o 
   2   7   0      520.78      490.70     36.12 o 
   3   7   0      788.96      707.93     50.05 o 
   4   7   0       79.38       80.54     14.11 o 
   5   7   0      165.32      166.26     24.87 o 
   6   7   0      757.42      716.38     68.25 o 
   7   7   0      105.94       69.04     41.94 o 
   8   7   0       10.46      -11.25     35.95 o 
   0   8   0     2097.18     1709.77    163.22 o 
   1   8   0      367.84      374.02     32.49 o 
   2   8   0     1930.79     1588.02    121.29 o 
   3   8   0      478.16      477.08     35.99 o 
   4   8   0      205.66      168.88     22.32 o 
   5   8   0      389.83      356.57     48.20 o 
   6   8   0      458.94      426.06     46.29 o 
   7   8   0      495.81      410.99     65.39 o 
   8   8   0       47.34       27.67     26.83 o 
   1   9   0     6484.51     6237.55    465.81 o 
   2   9   0      718.18      657.02     53.35 o 
   3   9   0      824.84      816.58     57.80 o 
   4   9   0      562.59      523.84     39.47 o 
   5   9   0      303.15      247.52     46.30 o 
   6   9   0      531.48      476.94     61.93 o 
   7   9   0      115.49       75.82     43.37 o 
   8   9   0      570.71      583.93    110.86 o 
   0  10   0    16863.54    16521.06   1538.71 o 
   1  10   0       67.31       89.44     15.01 o 
   2  10   0     5465.29     5292.31    396.50 o 
   3  10   0      338.17      290.61     45.20 o 
   4  10   0      781.34      783.78     59.47 o 
   5  10   0       81.43       77.17     24.67 o 
   6  10   0       68.18      134.10     96.62 o 
   7  10   0     1424.57     1271.61    198.10 o 
   8  10   0        8.07       17.93     41.44 o 
   1  11   0     3925.31     3444.00    259.35 o 
   2  11   0      191.09      224.08     23.20 o 
   3  11   0     1071.83      891.94     71.07 o 
   4  11   0      533.76      476.85     48.03 o 
   5  11   0      129.50      108.68     28.01 o 
   6  11   0      459.92      382.29     54.71 o 
   7  11   0       35.85        8.06     44.31 o 
   8  11   0       65.82       71.35     45.52 o 
   0  12   0      196.57      120.10     20.64 o 
   1  12   0       61.71       70.98     11.61 o 
   2  12   0      417.98      376.80     40.39 o 
   3  12   0      196.72      173.92     20.47 o 
   4  12   0      722.16      618.12     66.88 o 
   5  12   0      439.73      431.36     80.29 o 
   6  12   0      140.16      118.61     30.08 o 
   7  12   0      249.07      324.52     51.72 o 
   8  12   0       14.98       -9.88     39.95 o 
   1  13   0      568.97      460.20     35.56 o 
   2  13   0      125.67      120.11     17.02 o 
   3  13   0       41.34       18.58     12.62 o 
   4  13   0      340.20      307.83     70.11 o 
   5  13   0      260.06      375.40     72.40 o 
   6  13   0       16.49      -13.80     25.71 o 
   7  13   0      146.28      165.16     54.96 o 
   0  14   0     4162.38     4106.00    388.18 o 
   1  14   0      130.39      122.17     16.62 o 
   2  14   0     1937.60     1625.17    124.58 o 
   3  14   0      676.50      635.48     67.97 o 
   4  14   0      842.73      749.07     79.98 o 
   5  14   0       96.56      131.22     40.56 o 
   6  14   0      164.46      136.69     47.07 o 
   7  14   0      172.92      144.69     51.26 o 
   1  15   0     2506.42     2198.85    198.24 o 
   2  15   0      985.72      875.92     84.14 o 
   3  15   0     2728.54     2366.62    200.87 o 
   4  15   0      580.46      495.02     77.34 o 
   5  15   0      186.70      187.29     47.57 o 
   6  15   0      117.57      140.82     47.95 o 
   7  15   0       55.55      -15.67     33.05 o 
   0  16   0     1758.52     1699.74    165.84 o 
   1  16   0       24.58       21.02     11.39 o 
   2  16   0     1782.74     1545.25    142.19 o 
   3  16   0      792.99      731.35     61.82 o 
   4  16   0      323.53      340.89     45.07 o 
   5  16   0      212.22      243.24     57.11 o 
   1  17   0     1205.40     1218.33    114.70 o 
   2  17   0       52.70       30.15     15.52 o 
   3  17   0      280.18      215.13     31.26 o 
   4  17   0      224.18      185.23     32.64 o 
   0  18   0     7505.16     6816.48    635.48 o 
   1  18   0      154.06      180.97     33.61 o 
   2  18   0      713.42      603.46     63.57 o 
   3  18   0       21.46       23.47     18.46 o 
   4  18   0       29.93       -3.48     30.63 o 
   1  19   0      854.01      792.56    100.81 o 
   2  19   0        3.92        1.05     15.66 o 
   3  19   0      659.92      742.60     82.82 o 
   4  19   0       13.58       20.69     32.72 o 
   0  20   0     3184.27     2966.79    377.17 o 
   1  20   0       57.44       75.15     19.57 o 
   2  20   0       17.71       26.71     16.40 o 
   3  20   0      178.56      153.19     33.06 o 
   1  21   0        3.23      -25.20     16.80 o 
   2  21   0      190.17      205.57     40.81 o 
   3  21   0        5.26      -29.06     19.37 o 
   4  21   0      163.73      160.91     55.90 o 
   0  22   0      135.92      161.35     42.60 o 
   1  22   0       18.59       15.02     25.74 o 
   2  22   0     1133.51     1071.40    103.82 o 
   3  22   0      134.37       91.11     41.83 o 
   1  23   0      396.99      458.54     54.64 o 
   2  23   0       99.36      118.75     42.60 o 
   0  24   0      146.43      133.65     41.72 o 
   0 -24   1       25.37       61.80     30.94 o 
  -2 -23   1      173.83      263.06     41.85 o 
  -1 -23   1       67.49       86.10     31.65 o 
   0 -23   1        6.51       33.54     23.28 o 
   1 -23   1       73.40      102.02     32.41 o 
   2 -23   1      152.13      149.88     45.18 o 
  -3 -22   1       56.46       91.49     39.19 o 
  -2 -22   1      318.21      338.12     52.27 o 
  -1 -22   1       61.66       83.47     29.68 o 
   0 -22   1       30.96       41.90     22.92 o 
   1 -22   1       61.08       92.05     29.88 o 
   2 -22   1      329.09      394.36     49.61 o 
   3 -22   1       56.89       37.52     38.37 o 
  -4 -21   1      154.62      165.78    113.59 o 
  -3 -21   1      239.74      250.21     50.65 o 
  -2 -21   1      171.81      227.60     37.37 o 
  -1 -21   1      257.57      396.19     40.81 o 
   0 -21   1       11.20       -2.28     19.54 o 
   1 -21   1      268.84      339.14     44.49 o 
   2 -21   1      183.83      278.56     59.69 o 
   3 -21   1      206.51      224.33     51.28 o 
   4 -21   1      160.99      221.36     53.90 o 
  -5 -20   1      276.03      285.62     62.52 o 
  -4 -20   1       87.46       97.39     43.07 o 
  -3 -20   1      456.75      500.41     95.27 o 
  -2 -20   1      140.85      142.96     31.10 o 
  -1 -20   1      463.80      613.04     53.93 o 
   0 -20   1       32.96       -5.41     23.50 o 
   1 -20   1      450.54      579.60     60.52 o 
   2 -20   1      148.13      190.25     51.71 o 
   3 -20   1      491.50      506.59     73.70 o 
   4 -20   1       84.22       96.45     42.80 o 
   5 -20   1      333.77      370.95     69.73 o 
  -5 -19   1       49.83      111.84     45.86 o 
  -4 -19   1       51.42       29.02     35.61 o 
  -3 -19   1       87.01       69.50     24.01 o 
  -2 -19   1      277.47      316.11     50.91 o 
  -1 -19   1      440.74      479.61     53.03 o 
   0 -19   1        0.36       35.25     23.38 o 
   1 -19   1      408.92      497.84     53.21 o 
   2 -19   1      324.58      367.45     44.23 o 
   3 -19   1       78.92       54.40     34.02 o 
   4 -19   1       52.56       96.56     41.39 o 
   5 -19   1       47.55       15.51     54.44 o 
  -6 -18   1       63.48       81.20     50.96 o 
  -5 -18   1      217.30      269.36     56.98 o 
  -4 -18   1      251.46      411.41     52.51 o 
  -3 -18   1      245.09      249.55     34.05 o 
  -2 -18   1      405.52      511.54     54.35 o 
  -1 -18   1      302.09      328.40     41.45 o 
   0 -18   1       40.71      -10.78     21.71 o 
   1 -18   1      301.18      276.17     37.59 o 
   2 -18   1      350.87      379.20     52.05 o 
   3 -18   1      215.32      211.69     44.93 o 
   4 -18   1      206.69      199.89     48.12 o 
   5 -18   1      186.67      208.47     71.74 o 
   6 -18   1       57.50      112.34     58.93 o 
  -6 -17   1      255.92      313.07     65.19 o 
  -5 -17   1      273.64      260.82     51.50 o 
  -4 -17   1      332.82      352.17     47.40 o 
  -3 -17   1      110.63      124.64     24.21 o 
  -2 -17   1      985.99      969.94     75.65 o 
  -1 -17   1      205.79      242.77     35.11 o 
   0 -17   1       66.56       70.14     25.36 o 
   1 -17   1      218.99      220.91     33.73 o 
   2 -17   1     1105.16     1073.02     93.42 o 
   3 -17   1      115.81      149.01     28.86 o 
   4 -17   1      402.92      340.99    128.82 o 
   5 -17   1      248.50      329.29     61.55 o 
   6 -17   1      284.04      278.57     61.70 o 
  -6 -16   1      240.83      143.05     40.36 o 
  -5 -16   1      693.50      590.48    141.27 o 
  -4 -16   1      409.70      425.21     63.31 o 
  -3 -16   1      251.13      249.28     34.58 o 
  -2 -16   1      635.67      660.97     55.55 o 
  -1 -16   1      186.28      202.98     31.47 o 
   0 -16   1        2.03        7.95     27.94 o 
   1 -16   1      180.78      204.41     30.33 o 
   2 -16   1      565.81      561.07     55.98 o 
   3 -16   1      268.25      248.89     34.03 o 
   4 -16   1      345.64      388.21     60.50 o 
   5 -16   1      782.35      798.04    220.92 o 
   6 -16   1      200.23      144.79     50.35 o 
  -7 -15   1      154.84      102.70     53.59 o 
  -6 -15   1       13.76       45.13     32.08 o 
  -5 -15   1      488.00      407.58    115.99 o 
  -4 -15   1      237.32      281.93     49.23 o 
  -3 -15   1      310.58      293.13     36.95 o 
  -2 -15   1      183.23      175.28     28.32 o 
  -1 -15   1      137.59      118.85     25.66 o 
   0 -15   1       24.25       27.95     18.49 o 
   1 -15   1      133.62      108.27     23.73 o 
   2 -15   1      198.75      243.75     32.59 o 
   3 -15   1      353.18      370.07     41.83 o 
   4 -15   1      213.60      212.44     34.66 o 
   5 -15   1      496.09      449.78    133.21 o 
   6 -15   1       13.08        5.45     38.25 o 
   7 -15   1      156.31      171.89     69.83 o 
  -7 -14   1      114.30       84.55     37.55 o 
  -6 -14   1      805.91      608.87    210.10 o 
  -5 -14   1     1073.49     1128.29    130.63 o 
  -4 -14   1      778.89      743.23    154.95 o 
  -3 -14   1      771.69      782.96     72.07 o 
  -2 -14   1      429.70      491.64     49.73 o 
  -1 -14   1      353.97      383.53     51.14 o 
   0 -14   1       74.17       89.22     21.13 o 
   1 -14   1      362.91      377.94     40.09 o 
   2 -14   1      396.42      446.68     39.35 o 
   3 -14   1      754.99      810.84     62.85 o 
   4 -14   1      839.84      835.39     80.24 o 
   5 -14   1     1100.72     1004.09     93.67 o 
   6 -14   1      761.43      718.75     95.53 o 
   7 -14   1      115.40       84.65     47.72 o 
  -7 -13   1      708.46      590.32    126.99 o 
  -6 -13   1      806.66      610.80    242.03 o 
  -5 -13   1      642.81      592.76    180.53 o 
  -4 -13   1     1127.72     1035.83    108.87 o 
  -3 -13   1      828.73      811.93     74.25 o 
  -2 -13   1      270.10      300.89     47.07 o 
  -1 -13   1       34.29       71.71     24.89 o 
   0 -13   1       14.46       15.25     16.18 o 
   1 -13   1       30.78       40.83     17.46 o 
   2 -13   1      329.51      365.00     33.20 o 
   3 -13   1      765.08      821.76     63.19 o 
   4 -13   1     1188.27     1090.24     98.12 o 
   5 -13   1      547.92      539.16     58.88 o 
   6 -13   1      974.41      913.80    131.20 o 
   7 -13   1      734.94      624.52     89.10 o 
  -8 -12   1      317.14      340.72    102.62 o 
  -7 -12   1      211.58      249.36    125.90 o 
  -6 -12   1      491.11      358.27    117.26 o 
  -5 -12   1      693.15      570.44     96.73 o 
  -4 -12   1      432.51      347.81     55.33 o 
  -3 -12   1     1307.16     1377.95    115.89 o 
  -2 -12   1      550.23      621.39     58.25 o 
  -1 -12   1      200.67      224.53     34.69 o 
   0 -12   1       10.89       -8.33     17.62 o 
   1 -12   1      203.13      188.99     25.34 o 
   2 -12   1      578.53      605.83     47.25 o 
   3 -12   1     1165.53     1179.00     91.12 o 
   4 -12   1      377.09      403.12     46.22 o 
   5 -12   1      683.78      597.01     82.25 o 
   6 -12   1      406.24      427.39     44.74 o 
   7 -12   1      188.67      181.56     33.18 o 
   8 -12   1      322.57      399.76     60.29 o 
  -8 -11   1      293.52      343.04     57.04 o 
  -7 -11   1      106.91      181.53     47.55 o 
  -6 -11   1      669.92      617.26     82.09 o 
  -5 -11   1      879.82      914.57    125.68 o 
  -4 -11   1      247.41      198.55     29.04 o 
  -3 -11   1      818.87      907.21     79.91 o 
  -2 -11   1      178.66      216.60     28.66 o 
  -1 -11   1       88.19      109.60     24.84 o 
   0 -11   1       80.92      127.97     38.13 o 
   1 -11   1       81.43       87.89     18.56 o 
   2 -11   1      152.98      163.30     19.59 o 
   3 -11   1      843.42      811.85     61.13 o 
   4 -11   1      230.97      270.07     35.89 o 
   5 -11   1      997.37     1000.92     92.33 o 
   6 -11   1      562.97      578.69     53.52 o 
   7 -11   1      122.82       97.03     28.09 o 
   8 -11   1      270.07      202.73     41.29 o 
  -8 -10   1      306.15      317.41     53.83 o 
  -7 -10   1      354.28      409.45     68.64 o 
  -6 -10   1     1040.26     1216.29    109.56 o 
  -5 -10   1     1169.35     1255.08    111.86 o 
  -4 -10   1      439.22      476.69     92.60 o 
  -3 -10   1      747.55      692.90     63.10 o 
  -2 -10   1      173.49      193.38     25.08 o 
  -1 -10   1      598.58      601.81     65.53 o 
   0 -10   1        2.26       50.33     30.41 o 
   1 -10   1      618.32      617.71     46.65 o 
   2 -10   1      201.93      222.23     22.77 o 
   3 -10   1      913.52      815.41     61.09 o 
   4 -10   1      438.50      382.65     44.38 o 
   5 -10   1     1088.61     1058.16     94.41 o 
   6 -10   1     1061.26     1046.34     83.20 o 
   7 -10   1      421.82      421.05     45.53 o 
   8 -10   1      295.71      270.69     46.09 o 
  -8  -9   1      278.57      264.96     61.20 o 
  -7  -9   1      361.69      405.61     55.01 o 
  -6  -9   1      547.18      687.52     68.86 o 
  -5  -9   1     1298.29     1390.94    121.53 o 
  -4  -9   1     1530.64     1645.05    175.74 o 
  -3  -9   1      525.30      574.97     52.30 o 
  -2  -9   1     1026.23     1090.44     92.03 o 
  -1  -9   1      132.25      121.38     24.09 o 
   0  -9   1       26.57       21.08     27.98 o 
   1  -9   1      161.69      167.26     23.89 o 
   2  -9   1     1057.58      956.95     68.81 o 
   3  -9   1      479.93      490.44     40.07 o 
   4  -9   1     1645.79     1626.41    136.59 o 
   5  -9   1     1350.55     1343.18    116.24 o 
   6  -9   1      515.44      526.19     49.29 o 
   7  -9   1      334.47      321.04     39.28 o 
   8  -9   1      305.50      323.73     49.25 o 
  -8  -8   1       58.09       61.31     72.62 o 
  -7  -8   1      430.97      424.64     52.00 o 
  -6  -8   1      701.72      787.45     77.42 o 
  -5  -8   1      616.03      742.89     70.97 o 
  -4  -8   1     1202.25     1209.08    132.83 o 
  -3  -8   1      192.67      214.47     26.80 o 
  -2  -8   1      920.54      982.76     83.31 o 
  -1  -8   1      403.05      383.67     45.01 o 
   0  -8   1       34.32       14.13     26.38 o 
   1  -8   1      358.23      362.20     34.91 o 
   2  -8   1      860.73      741.77     54.45 o 
   3  -8   1      168.70      157.36     18.58 o 
   4  -8   1     1232.27     1186.12    102.03 o 
   5  -8   1      521.92      601.81     52.34 o 
   6  -8   1      793.54      790.42     66.75 o 
   7  -8   1      399.94      449.47     46.55 o 
   8  -8   1       60.31       61.02     31.24 o 
  -8  -7   1      197.55      138.89     49.12 o 
  -7  -7   1      293.59      420.36     66.04 o 
  -6  -7   1     1298.27     1609.48    139.65 o 
  -5  -7   1      160.39      183.68     29.44 o 
  -4  -7   1     1821.62     2363.64    249.39 o 
  -3  -7   1      601.02      685.65     61.78 o 
  -2  -7   1      422.34      460.65     50.36 o 
  -1  -7   1      305.20      344.25     41.29 o 
   0  -7   1        6.51       33.88     26.27 o 
   1  -7   1      305.84      320.63     31.49 o 
   2  -7   1      414.12      408.14     32.82 o 
   3  -7   1      643.32      671.12     61.43 o 
   4  -7   1     1586.15     1500.51    125.95 o 
   5  -7   1      167.80      187.80     26.34 o 
   6  -7   1     1199.11     1257.99     95.57 o 
   7  -7   1      291.87      341.94     39.56 o 
   8  -7   1      164.22      152.14     37.10 o 
  -8  -6   1      880.49     1080.78    149.30 o 
  -7  -6   1      194.22      230.82     38.93 o 
  -6  -6   1     1068.51     1660.30    177.10 o 
  -5  -6   1      776.11      913.77     84.78 o 
  -4  -6   1     2340.15     2920.91    241.44 o 
  -3  -6   1     2330.58     2571.60    265.53 o 
  -2  -6   1      269.59      328.10     48.62 o 
  -1  -6   1      509.04      541.91     58.11 o 
   0  -6   1        1.97       -1.30     14.02 o 
   1  -6   1      517.97      470.70     42.03 o 
   2  -6   1      297.92      276.68     24.12 o 
   3  -6   1     2356.28     2164.39    175.50 o 
   4  -6   1     2415.46     2252.40    221.87 o 
   5  -6   1      941.61      930.17     81.62 o 
   6  -6   1      978.02      962.95     85.93 o 
   7  -6   1      173.17      182.04     32.39 o 
   8  -6   1      884.14      904.97    110.20 o 
  -9  -5   1      226.86      269.02     81.17 o 
  -8  -5   1       85.14      194.72     69.06 o 
  -7  -5   1      605.36      642.21     69.17 o 
  -6  -5   1      515.86      720.91     92.24 o 
  -5  -5   1      601.90      675.56     65.78 o 
  -4  -5   1     2658.93     3964.39    396.77 o 
  -3  -5   1      765.40     1012.19     91.50 o 
  -2  -5   1     2199.98     2400.35    348.58 o 
  -1  -5   1      121.02      111.15     21.43 o 
   0  -5   1       12.15       19.03     20.29 o 
   1  -5   1      111.95      128.52     16.94 o 
   2  -5   1     2009.50     1756.30    120.81 o 
   3  -5   1      769.89      686.56     73.40 o 
   4  -5   1     2508.10     2451.91    196.32 o 
   5  -5   1      599.52      599.45     57.18 o 
   6  -5   1      607.97      624.70     60.99 o 
   7  -5   1      611.04      578.01     60.26 o 
   8  -5   1       76.50      139.04     58.35 o 
   9  -5   1      238.48      292.69     67.10 o 
  -9  -4   1       75.19       76.76     37.57 o 
  -8  -4   1      318.34      331.24     50.15 o 
  -7  -4   1      113.90      121.05     34.39 o 
  -6  -4   1      667.32      772.46     91.08 o 
  -5  -4   1     1125.36     1586.34    374.96 o 
  -4  -4   1     1700.41     2229.74    184.96 o 
  -3  -4   1      652.16      860.63     74.28 o 
  -2  -4   1     4789.56     5518.86    558.27 o 
  -1  -4   1      723.61      918.30     90.21 o 
   0  -4   1       40.98       44.15     21.37 o 
   1  -4   1      760.95      711.00     59.61 o 
   2  -4   1     5101.41     4573.15    437.95 o 
   3  -4   1      629.49      560.18     61.13 o 
   4  -4   1     1846.38     2020.16    162.30 o 
   5  -4   1      965.09      938.47     81.11 o 
   6  -4   1      671.15      657.44     63.07 o 
   7  -4   1      123.99      153.05     38.28 o 
   8  -4   1      337.62      372.65     61.96 o 
   9  -4   1       65.90       79.61     40.41 o 
  -9  -3   1      245.30      371.36     65.82 o 
  -8  -3   1      353.86      357.79     58.72 o 
  -7  -3   1      604.07      695.33     85.31 o 
  -6  -3   1      439.09      485.21     81.03 o 
  -5  -3   1     1056.20     1281.29    162.76 o 
  -4  -3   1      483.33      642.56     71.94 o 
  -3  -3   1      648.51      910.89     95.98 o 
  -2  -3   1     5249.79     7540.81   1079.96 o 
  -1  -3   1      746.03      954.22    112.28 o 
   0  -3   1        4.91        1.50      7.75 o 
   1  -3   1      727.98      655.57     83.88 o 
   2  -3   1     4444.11     4090.64    392.06 o 
   3  -3   1      647.74      695.91     59.56 o 
   4  -3   1      580.11      700.31     80.34 o 
   5  -3   1      996.71     1038.87     87.73 o 
   6  -3   1      476.98      572.20     56.38 o 
   7  -3   1      661.73      658.39     83.49 o 
   8  -3   1      351.64      382.98     61.70 o 
   9  -3   1      256.78      197.10    127.06 o 
  -9  -2   1       44.07       32.81     48.04 o 
  -8  -2   1      292.04      346.71     57.37 o 
  -7  -2   1      354.99      439.02     61.81 o 
  -6  -2   1     1358.11     1422.31    218.02 o 
  -5  -2   1     1612.05     1657.98    172.83 o 
  -4  -2   1     2462.55     3320.46    398.33 o 
  -3  -2   1     2212.00     3068.96    322.70 o 
  -2  -2   1    15066.55    22454.24   3204.85 o 
  -1  -2   1      525.29      695.51     49.15 o 
   0  -2   1        7.06        5.97      4.67 o 
   1  -2   1      549.65      489.38     51.44 o 
   2  -2   1    15324.40    16271.96   1527.85 o 
   3  -2   1     2065.67     2136.99    167.60 o 
   4  -2   1     2125.17     2063.13    165.48 o 
   5  -2   1     1959.77     2080.96    165.58 o 
   6  -2   1     1264.60     1284.10    106.62 o 
   7  -2   1      389.42      409.40     60.04 o 
   8  -2   1      313.92      338.55     57.92 o 
   9  -2   1       53.31      105.20     40.52 o 
  -9  -1   1      807.16      883.27    109.73 o 
  -8  -1   1      227.95      326.79     55.21 o 
  -7  -1   1      752.81      928.47    107.34 o 
  -6  -1   1      382.35      449.34     59.20 o 
  -5  -1   1      580.27      659.08     76.03 o 
  -4  -1   1     1239.86     1380.42    143.68 o 
  -3  -1   1      338.47      461.96     73.58 o 
  -2  -1   1    12735.48    19475.59   1573.10 o 
  -1  -1   1     4216.43     6323.92    626.62 o 
   0  -1   1       21.80       13.23      3.88 o 
   1  -1   1     4110.16     3877.25    251.31 o 
   2  -1   1    13465.63    14123.02   1402.01 o 
   3  -1   1      351.19      436.12     47.18 o 
   4  -1   1     1509.46     1690.78    134.24 o 
   5  -1   1      486.47      523.48     99.11 o 
   6  -1   1      452.99      600.49    115.33 o 
   7  -1   1      642.33      648.10     81.78 o 
   8  -1   1      237.30      196.32     45.73 o 
   9  -1   1      740.55      701.36     94.89 o 
  -9   0   1      233.21      266.56     53.01 o 
  -8   0   1        7.21      -14.66     46.08 o 
  -7   0   1       88.76      167.34     37.54 o 
  -6   0   1       57.22       76.67     33.16 o 
  -5   0   1      137.30      186.74     32.27 o 
  -4   0   1      130.49      154.79     39.76 o 
  -3   0   1      798.23     1008.55    103.79 o 
  -2   0   1     1156.09     1823.32    257.37 o 
  -1   0   1      482.56      424.40     63.68 o 
   0   0   1        5.65        1.15      6.12 o 
   1   0   1      584.98      550.65     39.80 o 
   2   0   1     1034.44     1270.96     90.89 o 
   3   0   1      925.61     1115.98     74.20 o 
   4   0   1      115.35      150.60     53.30 o 
   5   0   1      116.63      135.47     21.42 o 
   6   0   1       67.72       83.69     55.95 o 
   7   0   1       83.27      138.23     50.11 o 
   8   0   1        6.02       16.86     61.25 o 
   9   0   1      208.88      205.63    100.96 o 
  -9   1   1      811.88      721.44     92.23 o 
  -8   1   1      230.50      368.78     57.25 o 
  -7   1   1      748.52      894.42    103.60 o 
  -6   1   1      387.69      396.07     54.14 o 
  -5   1   1      571.33      605.46     71.01 o 
  -4   1   1     1227.54     1325.97    113.01 o 
  -3   1   1      349.08      466.38     65.12 o 
  -1   1   1     4224.83     6298.07    622.56 o 
   0   1   1       22.06       18.00      3.42 o 
   1   1   1     4118.04     3995.88    310.24 o 
   2   1   1    13346.80    13948.00   1384.97 o 
   3   1   1      361.45      408.34     47.82 o 
   4   1   1     1496.60     1554.33    125.64 o 
   5   1   1      478.66      470.96     43.91 o 
   6   1   1      458.06      504.85     70.85 o 
   7   1   1      637.77      687.45    165.08 o 
   8   1   1      239.27      360.73    174.40 o 
   9   1   1      745.66      762.70     98.82 o 
  -9   2   1       44.08       43.14     32.44 o 
  -8   2   1      292.69      310.46     50.67 o 
  -7   2   1      351.42      395.54     56.71 o 
  -6   2   1     1360.43     1397.52    148.71 o 
  -5   2   1     1592.69     1604.07    136.36 o 
  -4   2   1     2448.90     3109.54    311.01 o 
  -3   2   1     2262.10     2488.97    250.48 o 
  -1   2   1      542.78      732.04     68.25 o 
   0   2   1        7.06        8.28      4.64 o 
   1   2   1      567.87      528.87     44.31 o 
   2   2   1    15328.88    14308.21   1104.86 o 
   3   2   1     2114.23     1922.12    195.88 o 
   4   2   1     2110.75     1917.54    152.10 o 
   5   2   1     1938.18     1740.79    181.29 o 
   6   2   1     1265.55     1211.68    131.70 o 
   7   2   1      385.20      428.55     60.23 o 
   8   2   1      313.84      407.30    106.67 o 
   9   2   1       53.33      163.64     52.01 o 
  -9   3   1      243.60      233.76     69.94 o 
  -8   3   1      351.45      373.56     99.05 o 
  -7   3   1      602.89      519.68     88.26 o 
  -6   3   1      450.47      546.53     67.17 o 
  -5   3   1     1042.21     1162.43    110.98 o 
  -4   3   1      498.27      647.63     59.15 o 
  -3   3   1      653.71      578.61     42.80 o 
  -2   3   1     5203.45     5588.31    793.29 o 
  -1   3   1      755.82      787.49     99.71 o 
   0   3   1        4.98        5.29      6.51 o 
   1   3   1      737.47      706.80     57.32 o 
   2   3   1     4400.44     4126.69    282.11 o 
   3   3   1      653.49      627.62     52.72 o 
   4   3   1      597.50      620.82     70.92 o 
   5   3   1      983.34      930.83    102.35 o 
   6   3   1      489.63      544.89     68.48 o 
   7   3   1      660.74      628.62    127.94 o 
   8   3   1      349.88      340.78     62.99 o 
   9   3   1      255.74      292.03     64.29 o 
  -9   4   1       74.52       80.97     35.70 o 
  -8   4   1      313.95      246.09     45.26 o 
  -7   4   1      115.88       34.64     35.87 o 
  -6   4   1      657.97      635.97     62.20 o 
  -5   4   1     1121.48     1070.27     77.33 o 
  -4   4   1     1694.04     1718.63    120.29 o 
  -3   4   1      646.60      635.45     53.53 o 
  -2   4   1     4755.57     4749.34    386.95 o 
  -1   4   1      727.78      605.53     60.46 o 
   0   4   1       41.25       28.19     19.78 o 
   1   4   1      765.51      679.43     55.30 o 
   2   4   1     5067.41     4610.74    315.39 o 
   3   4   1      625.38      586.16     44.66 o 
   4   4   1     1838.12     1796.88    144.02 o 
   5   4   1      961.39      885.00     97.76 o 
   6   4   1      661.22      531.63     92.18 o 
   7   4   1      126.27      146.22     45.08 o 
   8   4   1      333.00      285.05     49.73 o 
   9   4   1       65.28       94.16     69.23 o 
  -9   5   1      235.98      278.94     76.15 o 
  -8   5   1       83.52      115.32     60.34 o 
  -7   5   1      610.81      398.14     54.38 o 
  -6   5   1      522.92      489.58     50.22 o 
  -5   5   1      619.10      517.33     41.60 o 
  -4   5   1     2650.51     2468.87    205.35 o 
  -3   5   1      766.37      741.25     61.32 o 
  -2   5   1     2227.54     1981.16    184.44 o 
  -1   5   1      118.78      118.73     14.26 o 
   0   5   1       11.82        2.23      6.49 o 
   1   5   1      109.69      109.94     11.40 o 
   2   5   1     2036.48     1705.06    215.76 o 
   3   5   1      769.78      709.84     52.36 o 
   4   5   1     2505.43     2187.37    152.94 o 
   5   5   1      617.37      543.26     65.94 o 
   6   5   1      616.49      645.24     78.15 o 
   7   5   1      616.59      539.47     70.57 o 
   8   5   1       75.12      119.34     49.97 o 
   9   5   1      247.57      227.86     48.18 o 
  -8   6   1      885.91      835.12    133.54 o 
  -7   6   1      201.69      212.93     58.19 o 
  -6   6   1     1061.36      988.87     89.02 o 
  -5   6   1      759.91      593.85     46.13 o 
  -4   6   1     2349.43     2083.28    304.11 o 
  -3   6   1     2287.49     2066.43    163.08 o 
  -2   6   1      276.59      263.77     51.68 o 
  -1   6   1      516.06      448.60     37.21 o 
   0   6   1        1.99       -7.66      6.16 o 
   1   6   1      524.68      501.40     36.15 o 
   2   6   1      304.69      241.88     22.84 o 
   3   6   1     2311.54     2011.45    159.73 o 
   4   6   1     2421.31     2084.01    145.84 o 
   5   6   1      923.55      716.83     63.33 o 
   6   6   1      969.45      907.81    102.21 o 
   7   6   1      180.90      178.30     37.47 o 
   8   6   1      888.91      908.97    108.04 o 
  -8   7   1      195.53      128.63     53.97 o 
  -7   7   1      287.72      277.89     37.42 o 
  -6   7   1     1278.75     1036.99     93.42 o 
  -5   7   1      150.74      149.87     23.04 o 
  -4   7   1     1820.71     1593.76    128.15 o 
  -3   7   1      598.85      487.98     43.46 o 
  -2   7   1      422.07      377.32     32.96 o 
  -1   7   1      300.25      309.34     42.84 o 
   0   7   1        6.47       -4.07      6.37 o 
   1   7   1      301.20      329.51     35.97 o 
   2   7   1      413.95      324.09     25.29 o 
   3   7   1      641.61      576.91     50.09 o 
   4   7   1     1586.14     1435.33    116.29 o 
   5   7   1      158.27      167.11     20.21 o 
   6   7   1     1181.03      929.95    104.59 o 
   7   7   1      286.30      204.50     38.83 o 
   8   7   1      162.41      119.88     55.26 o 
  -8   8   1       58.24       11.86     41.33 o 
  -7   8   1      440.30      326.64     40.70 o 
  -6   8   1      701.05      654.05     79.41 o 
  -5   8   1      606.34      487.80     61.51 o 
  -4   8   1     1200.31     1067.78     87.83 o 
  -3   8   1      201.36      203.36     25.74 o 
  -2   8   1      924.78      868.32     67.97 o 
  -1   8   1      397.47      350.58     36.12 o 
   0   8   1       34.20       26.16      7.83 o 
   1   8   1      352.99      331.93     29.11 o 
   2   8   1      864.57      788.64     55.47 o 
   3   8   1      176.84      189.34     21.76 o 
   4   8   1     1230.78     1023.36     84.97 o 
   5   8   1      513.41      408.60     40.23 o 
   6   8   1      792.50      674.32     80.04 o 
   7   8   1      408.71      409.53     57.36 o 
   8   8   1       59.87       49.11     29.89 o 
  -8   9   1      277.88      343.01     81.78 o 
  -7   9   1      366.99      310.67     50.80 o 
  -6   9   1      540.00      514.30     66.42 o 
  -5   9   1     1306.93     1126.01    121.95 o 
  -4   9   1     1537.25     1388.52    133.85 o 
  -3   9   1      528.26      493.80     52.44 o 
  -2   9   1     1024.64      895.52     70.39 o 
  -1   9   1      132.89      112.90     20.05 o 
   0   9   1       26.79       32.77      8.61 o 
   1   9   1      162.46      157.00     17.37 o 
   2   9   1     1056.13      986.98     68.40 o 
   3   9   1      483.03      464.85     34.90 o 
   4   9   1     1652.40     1482.76    120.44 o 
   5   9   1     1359.15     1095.81     91.87 o 
   6   9   1      507.83      430.09     81.72 o 
   7   9   1      341.12      271.94     66.33 o 
   8   9   1      304.55      299.36     73.72 o 
  -8  10   1      303.44      310.40     77.14 o 
  -7  10   1      345.18      333.81     53.08 o 
  -6  10   1     1043.81      998.61    112.16 o 
  -5  10   1     1176.85     1118.60    121.99 o 
  -4  10   1      441.83      454.10     49.05 o 
  -3  10   1      739.29      633.53     65.22 o 
  -2  10   1      180.05      166.24     19.07 o 
  -1  10   1      597.89      565.63     64.91 o 
   0  10   1        2.38      -10.60      7.07 o 
   1  10   1      617.50      589.10     42.63 o 
   2  10   1      208.38      185.67     19.55 o 
   3  10   1      904.62      744.12     60.44 o 
   4  10   1      441.48      395.70     39.59 o 
   5  10   1     1094.36      920.97     78.95 o 
   6  10   1     1064.55      893.06    144.69 o 
   7  10   1      412.31      336.22     74.77 o 
   8  10   1      293.45      325.02     79.02 o 
  -8  11   1      294.84      332.08     82.06 o 
  -7  11   1      104.96       98.72     31.99 o 
  -6  11   1      688.36      682.43    118.75 o 
  -5  11   1      878.85      867.24    139.33 o 
  -4  11   1      254.19      246.61     34.99 o 
  -3  11   1      803.46      751.07     76.46 o 
  -2  11   1      180.52      176.40     20.14 o 
  -1  11   1       85.82       66.82     13.41 o 
   0  11   1       81.60       81.15     14.45 o 
   1  11   1       79.06       70.25     11.24 o 
   2  11   1      154.68      151.37     17.85 o 
   3  11   1      828.14      748.89     60.97 o 
   4  11   1      237.34      211.59     28.52 o 
   5  11   1      997.55      909.02     78.84 o 
   6  11   1      580.08      488.40     66.41 o 
   7  11   1      120.79       29.63     35.54 o 
   8  11   1      271.36      273.54     72.34 o 
  -8  12   1      311.93      213.44     66.33 o 
  -7  12   1      201.47      177.02     56.34 o 
  -6  12   1      481.60      528.86     98.22 o 
  -5  12   1      702.29      698.71    116.49 o 
  -4  12   1      425.08      435.92     48.96 o 
  -3  12   1     1308.46     1115.27     88.06 o 
  -2  12   1      558.77      541.21     45.77 o 
  -1  12   1      197.42      151.17     33.33 o 
   0  12   1       10.31       10.36      8.19 o 
   1  12   1      199.94      187.54     18.12 o 
   2  12   1      587.00      612.09     51.33 o 
   3  12   1     1165.62     1079.24     85.08 o 
   4  12   1      370.83      327.51     35.48 o 
   5  12   1      691.33      610.34     57.23 o 
   6  12   1      398.09      335.44     49.92 o 
   7  12   1      178.72      168.69     54.74 o 
   8  12   1      317.02      368.06     84.98 o 
  -7  13   1      716.49      671.62    121.62 o 
  -6  13   1      802.73      746.22    127.97 o 
  -5  13   1      635.93      606.01    104.29 o 
  -4  13   1     1130.85     1155.87    182.87 o 
  -3  13   1      819.76      727.05     80.06 o 
  -2  13   1      283.57      285.43     41.82 o 
  -1  13   1       32.76       17.91      8.44 o 
   0  13   1       14.37        9.69      9.04 o 
   1  13   1       29.33       43.42     10.58 o 
   2  13   1      344.48      309.88     29.69 o 
   3  13   1      757.32      791.02     82.73 o 
   4  13   1     1189.69      921.87    128.30 o 
   5  13   1      540.60      523.68     51.13 o 
   6  13   1      969.78      928.98    106.38 o 
   7  13   1      742.25      852.01    145.18 o 
  -7  14   1      119.30       94.20     48.89 o 
  -6  14   1      817.41      910.33    151.31 o 
  -5  14   1     1076.66     1212.56    187.89 o 
  -4  14   1      788.73      821.16    131.17 o 
  -3  14   1      784.84      729.27     76.04 o 
  -2  14   1      434.48      466.35     43.13 o 
  -1  14   1      350.00      330.60     32.32 o 
   0  14   1       72.98       64.56     18.42 o 
   1  14   1      358.75      378.20     48.04 o 
   2  14   1      400.51      459.47     41.43 o 
   3  14   1      767.77      708.84     59.55 o 
   4  14   1      850.70      777.35    114.06 o 
   5  14   1     1106.98      946.56     99.40 o 
   6  14   1      773.54      716.92     86.90 o 
   7  14   1      120.17      120.46     49.50 o 
  -7  15   1      152.95      145.74     53.75 o 
  -6  15   1       15.38       66.55     40.34 o 
  -5  15   1      490.45      534.82     96.13 o 
  -4  15   1      238.32      177.13     45.97 o 
  -3  15   1      318.93      415.04     48.62 o 
  -2  15   1      185.81      214.14     30.44 o 
  -1  15   1      137.65       94.95     35.08 o 
   0  15   1       23.71       13.16     10.14 o 
   1  15   1      133.86      152.08     18.07 o 
   2  15   1      201.59      222.35     22.26 o 
   3  15   1      361.86      318.78     38.20 o 
   4  15   1      214.67      223.80     34.77 o 
   5  15   1      497.77      438.30     54.58 o 
  -6  16   1      250.40      393.06     82.99 o 
  -5  16   1      693.13      728.34    122.56 o 
  -4  16   1      417.08      528.42     93.04 o 
  -3  16   1      237.04      258.66     36.12 o 
  -2  16   1      635.74      578.88     71.67 o 
  -1  16   1      188.58      176.68     24.42 o 
   0  16   1        1.98       -9.39     10.11 o 
   1  16   1      182.39      160.25     18.98 o 
   2  16   1      565.78      552.08     43.75 o 
   3  16   1      253.83      220.40     28.47 o 
   4  16   1      351.89      210.35     52.04 o 
   5  16   1      781.98      570.69     91.11 o 
  -6  17   1      258.52      334.18     76.21 o 
  -5  17   1      274.36      338.93     70.80 o 
  -4  17   1      338.74      396.15     75.43 o 
  -3  17   1      113.15       87.86     57.47 o 
  -2  17   1      998.17      998.18     71.82 o 
  -1  17   1      203.14      200.40     21.72 o 
   0  17   1       66.06       71.91     14.43 o 
   1  17   1      216.64      221.16     24.85 o 
   2  17   1     1117.24     1086.42     88.81 o 
   3  17   1      117.76      115.94     40.56 o 
   4  17   1      409.09      396.70     72.07 o 
   5  17   1      249.18      240.26     55.84 o 
  -5  18   1      212.63      212.39     54.91 o 
  -4  18   1      247.33      260.73     58.82 o 
  -3  18   1      239.89      212.68     33.58 o 
  -2  18   1      400.94      388.95     39.47 o 
  -1  18   1      304.24      332.77     30.29 o 
   0  18   1       42.04       33.47     23.03 o 
   1  18   1      303.45      262.20     46.14 o 
   2  18   1      346.33      331.33     35.56 o 
   3  18   1      210.53      243.09     40.18 o 
   4  18   1      202.86      143.47     45.64 o 
   5  18   1      182.20      153.29     49.66 o 
  -3  19   1       90.25       71.85     35.54 o 
  -2  19   1      271.27      298.82     33.71 o 
  -1  19   1      441.47      448.44     43.63 o 
   0  19   1        0.27        1.10     14.46 o 
   1  19   1      410.12      433.72     43.01 o 
   2  19   1      317.95      316.87     35.08 o 
   3  19   1       81.68       47.15     25.69 o 
   4  19   1       48.82      -23.45     29.03 o 
   5  19   1       47.52      -47.93     31.95 o 
  -2  20   1      139.08      145.41     29.31 o 
  -1  20   1      461.73      492.06     63.85 o 
   0  20   1       33.37       39.38     17.21 o 
   1  20   1      449.09      478.02     46.61 o 
   2  20   1      146.70      133.17     30.75 o 
   3  20   1      493.95      583.72     90.50 o 
   4  20   1       82.50       42.60     37.91 o 
   5  20   1      326.70      322.21     69.86 o 
  -2  21   1      163.86      201.19     47.40 o 
  -1  21   1      261.80      262.44     55.62 o 
   0  21   1       11.37        3.86     15.18 o 
   1  21   1      272.84      246.08     30.70 o 
   2  21   1      175.62      234.79     40.77 o 
   3  21   1      205.47      227.43     40.67 o 
   4  21   1      164.99      194.19     39.04 o 
  -2  22   1      313.78      338.04     62.80 o 
  -1  22   1       60.93       35.48     31.78 o 
   0  22   1       30.62        0.22     30.46 o 
   1  22   1       60.26       46.79     36.59 o 
   2  22   1      324.35      374.19     68.54 o 
   3  22   1       54.88       71.02     28.98 o 
  -2  23   1      175.22      207.04     48.84 o 
  -1  23   1       67.69      130.06     41.66 o 
   0  23   1        6.17       90.44     38.63 o 
   1  23   1       73.52      173.11     47.57 o 
   2  23   1      153.40      304.71     63.62 o 
   0  24   1       24.95       46.19     35.76 o 
  -2 -23   2      203.70      209.22     39.27 o 
  -1 -23   2      391.21      524.78     60.23 o 
   0 -23   2      510.87      656.82     84.89 o 
   1 -23   2      393.10      440.01     54.24 o 
   2 -23   2      168.64      231.74     52.05 o 
  -3 -22   2      165.10      169.88     47.14 o 
  -2 -22   2      316.07      390.00     50.41 o 
  -1 -22   2      563.09      646.93     67.38 o 
   0 -22   2      528.51      649.34     82.31 o 
   1 -22   2      540.74      637.09    115.72 o 
   2 -22   2      356.11      433.07     66.80 o 
   3 -22   2      191.38      103.96     41.87 o 
  -4 -21   2      150.71      220.25     52.74 o 
  -3 -21   2      288.15      346.41     60.53 o 
  -2 -21   2      432.34      499.98     57.19 o 
  -1 -21   2       63.43       39.92     28.49 o 
   0 -21   2      844.74      912.97     84.40 o 
   1 -21   2       76.66       60.77     34.42 o 
   2 -21   2      457.57      494.86     67.72 o 
   3 -21   2      248.22      312.87     57.85 o 
   4 -21   2      127.13      196.44     72.73 o 
  -5 -20   2       77.86       60.67     49.91 o 
  -4 -20   2      100.44      125.36     44.28 o 
  -3 -20   2      124.64      195.55     43.41 o 
  -2 -20   2      377.38      476.68     53.91 o 
  -1 -20   2       14.85       50.27     26.07 o 
   0 -20   2      966.80      921.52     84.68 o 
   1 -20   2       12.47       41.44     24.30 o 
   2 -20   2      367.16      517.96    100.60 o 
   3 -20   2      115.05       88.07     38.01 o 
   4 -20   2       98.72      156.50     47.43 o 
   5 -20   2       63.61       31.08     56.15 o 
  -5 -19   2      108.62      152.42     40.59 o 
  -4 -19   2      104.38      101.01     38.91 o 
  -3 -19   2      139.80      158.18     48.59 o 
  -2 -19   2      490.35      542.55     58.12 o 
  -1 -19   2      671.31      801.52     66.04 o 
   0 -19   2       98.09      102.41     34.10 o 
   1 -19   2      634.32      721.28     73.84 o 
   2 -19   2      428.31      494.98     53.89 o 
   3 -19   2      146.99      170.11     43.37 o 
   4 -19   2      106.66      146.85     44.86 o 
   5 -19   2      123.21      212.55     54.06 o 
  -6 -18   2       76.39       33.87     34.27 o 
  -5 -18   2      110.56      141.64     44.54 o 
  -4 -18   2      150.06      154.69     41.70 o 
  -3 -18   2       54.04       64.72     25.08 o 
  -2 -18   2     1105.76     1122.83    121.97 o 
  -1 -18   2      290.05      357.04     37.01 o 
   0 -18   2      691.34      778.16     76.61 o 
   1 -18   2      282.69      306.79     38.75 o 
   2 -18   2     1252.57     1204.87    103.01 o 
   3 -18   2       51.52       89.36     35.37 o 
   4 -18   2      153.10      110.77     41.26 o 
   5 -18   2      104.41      129.02     54.96 o 
   6 -18   2       71.52      -22.17     41.46 o 
  -6 -17   2      240.89      142.54     74.91 o 
  -5 -17   2       88.59       97.98     40.32 o 
  -4 -17   2      265.30      289.70     61.39 o 
  -3 -17   2      553.91      706.51     68.89 o 
  -2 -17   2      812.50      957.43     87.55 o 
  -1 -17   2      652.43      712.14     81.16 o 
   0 -17   2      355.47      357.48     41.64 o 
   1 -17   2      601.59      573.13     79.40 o 
   2 -17   2      843.78      874.29     79.25 o 
   3 -17   2      473.41      491.72    137.57 o 
   4 -17   2      298.19      287.22     63.40 o 
   5 -17   2       87.69      153.37     47.58 o 
   6 -17   2      222.20      263.15     60.09 o 
  -6 -16   2       34.35       -6.69     33.64 o 
  -5 -16   2       59.88       17.99     33.27 o 
  -4 -16   2      479.38      519.21     72.22 o 
  -3 -16   2      153.40      144.03     28.96 o 
  -2 -16   2      527.31      650.14     63.49 o 
  -1 -16   2      642.59      665.67     76.16 o 
   0 -16   2      564.99      672.35     78.15 o 
   1 -16   2      683.42      694.28     63.92 o 
   2 -16   2      464.05      455.66     47.95 o 
   3 -16   2      158.03      199.34     30.83 o 
   4 -16   2      414.62      454.16     67.35 o 
   5 -16   2       54.76       51.85     52.78 o 
   6 -16   2       41.09       53.53     43.94 o 
  -7 -15   2       36.43       19.86     67.54 o 
  -6 -15   2       71.36       53.95     37.90 o 
  -5 -15   2      335.11      290.71     59.93 o 
  -4 -15   2      357.28      316.00     51.96 o 
  -3 -15   2      145.37      155.99     28.63 o 
  -2 -15   2     1864.49     1664.01    139.55 o 
  -1 -15   2      506.49      538.76     95.33 o 
   0 -15   2     2167.32     2105.29    208.76 o 
   1 -15   2      556.32      577.25     70.59 o 
   2 -15   2     1575.84     1507.79    123.66 o 
   3 -15   2      144.29      144.75     27.13 o 
   4 -15   2      310.05      338.01     56.93 o 
   5 -15   2      352.65      354.11    101.62 o 
   6 -15   2       71.40       44.29     65.67 o 
   7 -15   2       36.17       12.73     30.50 o 
  -7 -14   2       71.79       60.54     59.35 o 
  -6 -14   2       35.47       26.57     36.59 o 
  -5 -14   2      584.70      513.50     73.85 o 
  -4 -14   2      341.22      281.10     55.76 o 
  -3 -14   2      615.74      551.67     56.14 o 
  -2 -14   2     1427.37     1307.75    111.04 o 
  -1 -14   2     1295.88     1131.73    116.51 o 
   0 -14   2     1078.82      992.68    105.54 o 
   1 -14   2     1287.91     1245.32    129.10 o 
   2 -14   2     1414.62     1392.82     99.87 o 
   3 -14   2      694.57      673.86     54.07 o 
   4 -14   2      327.39      334.34     59.29 o 
   5 -14   2      489.15      493.12     98.44 o 
   6 -14   2       32.49       55.39     60.64 o 
   7 -14   2       67.26      134.36     37.44 o 
  -7 -13   2      224.42      141.91     46.47 o 
  -6 -13   2      219.37      197.76     82.36 o 
  -5 -13   2      145.11       80.22     35.20 o 
  -4 -13   2      451.32      346.41     63.48 o 
  -3 -13   2      950.86      899.35     81.47 o 
  -2 -13   2      488.38      539.78     52.91 o 
  -1 -13   2      786.06      805.12     88.88 o 
   0 -13   2      810.67      709.18     78.67 o 
   1 -13   2      734.41      688.78     77.66 o 
   2 -13   2      432.90      475.46     40.09 o 
   3 -13   2      923.72      877.80     67.43 o 
   4 -13   2      391.17      438.17     49.97 o 
   5 -13   2      135.66      183.81     47.66 o 
   6 -13   2      261.24      278.47     62.38 o 
   7 -13   2      222.06      244.17     53.47 o 
  -7 -12   2       82.44       40.43     37.47 o 
  -6 -12   2      101.58       92.89     39.41 o 
  -5 -12   2       34.57       42.83     31.27 o 
  -4 -12   2      399.83      323.59     54.25 o 
  -3 -12   2      665.98      616.97     59.69 o 
  -2 -12   2     1041.17      938.83     81.76 o 
  -1 -12   2     1629.97     1589.08    158.72 o 
   0 -12   2     2390.09     2233.51    218.93 o 
   1 -12   2     1539.01     1758.06    175.54 o 
   2 -12   2     1081.97     1059.64     79.97 o 
   3 -12   2      743.99      746.54     57.84 o 
   4 -12   2      449.03      419.73     47.45 o 
   5 -12   2       42.43       53.60     34.97 o 
   6 -12   2      112.00      163.05     37.01 o 
   7 -12   2       84.41       28.07     39.82 o 
  -8 -11   2       11.62       14.95     48.67 o 
  -7 -11   2      228.36      242.93     63.62 o 
  -6 -11   2       56.99       59.09     37.06 o 
  -5 -11   2      122.68      117.69     25.37 o 
  -4 -11   2      835.52      869.70     78.66 o 
  -3 -11   2      763.13      658.12     62.09 o 
  -2 -11   2     2167.06     1991.11    163.85 o 
  -1 -11   2     3277.15     3013.48    289.87 o 
   0 -11   2     1678.38     1673.40    165.82 o 
   1 -11   2     3547.06     3548.40    343.24 o 
   2 -11   2     2049.59     2053.24    168.17 o 
   3 -11   2      748.71      656.08     51.60 o 
   4 -11   2      715.92      779.94     73.66 o 
   5 -11   2      122.54       84.53     28.35 o 
   6 -11   2       47.39       18.94     21.76 o 
   7 -11   2      214.42      250.08     69.87 o 
   8 -11   2       12.90       12.92     34.63 o 
  -8 -10   2      197.53      184.03     54.32 o 
  -7 -10   2      129.73      100.00     44.16 o 
  -6 -10   2       80.87      106.69     39.73 o 
  -5 -10   2      134.46       87.46     27.05 o 
  -4 -10   2     1057.07     1211.49    133.26 o 
  -3 -10   2      134.97      143.20     24.75 o 
  -2 -10   2     1102.14      951.50     81.85 o 
  -1 -10   2      655.83      664.02     82.80 o 
   0 -10   2      162.92      204.83     31.23 o 
   1 -10   2      682.43      682.21     75.03 o 
   2 -10   2     1199.57     1145.38    106.32 o 
   3 -10   2      159.60      178.06     24.24 o 
   4 -10   2     1080.09     1199.01    104.00 o 
   5 -10   2      156.56      169.06     32.98 o 
   6 -10   2       92.27       94.05     27.02 o 
   7 -10   2      108.37      138.81     30.50 o 
   8 -10   2      170.81      147.28     37.77 o 
  -8  -9   2       95.97       23.75     45.04 o 
  -7  -9   2       45.19       24.57     38.05 o 
  -6  -9   2      131.96       87.49     38.70 o 
  -5  -9   2       48.98       27.04     19.95 o 
  -4  -9   2      457.14      509.20     50.67 o 
  -3  -9   2      588.77      664.89     60.92 o 
  -2  -9   2     1951.63     1956.33    160.34 o 
  -1  -9   2     1849.23     1859.21    181.51 o 
   0  -9   2      904.52      855.04     88.29 o 
   1  -9   2     1829.90     1841.67    181.66 o 
   2  -9   2     2242.01     2163.37    175.93 o 
   3  -9   2      695.51      745.96     56.32 o 
   4  -9   2      534.17      584.75     67.72 o 
   5  -9   2       56.62       32.41     23.55 o 
   6  -9   2      122.38      151.15     27.28 o 
   7  -9   2       50.81       15.31     22.90 o 
   8  -9   2      107.84       69.53     62.70 o 
  -8  -8   2      165.18      175.05     54.27 o 
  -7  -8   2      132.75       92.77     41.11 o 
  -6  -8   2      449.43      553.32     59.61 o 
  -5  -8   2      442.66      503.73     53.03 o 
  -4  -8   2      703.33      851.98     76.89 o 
  -3  -8   2      987.32     1261.14    126.53 o 
  -2  -8   2     1417.43     1408.59    116.35 o 
  -1  -8   2     5714.12     5525.53    530.27 o 
   0  -8   2     3035.86     2684.20    260.42 o 
   1  -8   2     5539.87     5529.82    530.72 o 
   2  -8   2     1420.35     1390.42    115.11 o 
   3  -8   2      808.80      732.79     54.68 o 
   4  -8   2      787.19      913.78     82.01 o 
   5  -8   2      412.17      420.04     55.80 o 
   6  -8   2      394.74      339.21     37.87 o 
   7  -8   2      153.43      179.44     32.03 o 
   8  -8   2      142.84      159.35     41.15 o 
  -8  -7   2       21.50       49.13     69.34 o 
  -7  -7   2       72.24       54.85     57.89 o 
  -6  -7   2      351.16      459.76     51.71 o 
  -5  -7   2       84.10      133.60     26.31 o 
  -4  -7   2      642.32      946.84     91.83 o 
  -3  -7   2      969.76      934.26    102.85 o 
  -2  -7   2      744.25      773.27     66.75 o 
  -1  -7   2      963.61      855.94     88.27 o 
   0  -7   2     2750.43     2476.37    199.18 o 
   1  -7   2     1097.74      992.53    101.35 o 
   2  -7   2      651.14      618.68     55.69 o 
   3  -7   2     1141.50     1076.41     91.49 o 
   4  -7   2      631.48      703.73     79.93 o 
   5  -7   2       82.73       52.78     31.56 o 
   6  -7   2      397.08      479.54     52.05 o 
   7  -7   2       72.04       93.48     29.56 o 
   8  -7   2       20.09       -4.35     32.42 o 
  -8  -6   2      225.88      237.59     81.53 o 
  -7  -6   2       50.05       52.49     26.67 o 
  -6  -6   2      366.51      458.33     53.32 o 
  -5  -6   2      396.99      756.03     79.35 o 
  -4  -6   2     1949.34     2668.14    231.58 o 
  -3  -6   2     2123.35     2516.69    258.05 o 
  -2  -6   2     1732.35     2217.87    323.48 o 
  -1  -6   2     2166.98     2184.41    212.94 o 
   0  -6   2     6340.07     5936.92    471.77 o 
   1  -6   2     2196.37     2145.31    209.05 o 
   2  -6   2     1570.70     1394.96    114.81 o 
   3  -6   2     1738.03     1609.33    160.55 o 
   4  -6   2     1753.26     1686.74    169.27 o 
   5  -6   2      333.71      475.82     49.66 o 
   6  -6   2      373.07      429.56     58.87 o 
   7  -6   2       49.30       38.46     25.86 o 
   8  -6   2      241.43      261.36     53.88 o 
  -8  -5   2       79.02       15.01    100.90 o 
  -7  -5   2       64.34       82.16     33.87 o 
  -6  -5   2      178.02      297.08     39.80 o 
  -5  -5   2      445.06      589.67     58.37 o 
  -4  -5   2     2418.25     3857.70    560.43 o 
  -3  -5   2     2413.15     2680.56    277.84 o 
  -2  -5   2     1094.22     1425.94    138.37 o 
  -1  -5   2     2803.12     2926.42    368.31 o 
   0  -5   2     5690.28     5634.09    447.70 o 
   1  -5   2     2859.53     2663.23    257.37 o 
   2  -5   2      974.95      812.02     83.60 o 
   3  -5   2     2612.28     2352.45    229.94 o 
   4  -5   2     2184.90     2156.15    212.09 o 
   5  -5   2      517.71      486.91     48.67 o 
   6  -5   2      189.86      205.23     33.45 o 
   7  -5   2       74.09      110.73     36.33 o 
   8  -5   2       95.68      107.47     39.54 o 
  -9  -4   2       52.61      106.37     80.51 o 
  -8  -4   2       54.03       22.70     35.57 o 
  -7  -4   2       22.01       14.68     25.46 o 
  -6  -4   2       76.03      143.95     28.78 o 
  -5  -4   2      343.71      628.21     61.29 o 
  -4  -4   2     2091.62     2924.12    240.58 o 
  -3  -4   2     1679.41     2161.93    178.33 o 
  -2  -4   2     4793.02     5816.11    470.98 o 
  -1  -4   2     1475.21     1650.76    239.52 o 
   0  -4   2     1220.73     1100.09     90.27 o 
   1  -4   2     1378.33     1234.12    122.11 o 
   2  -4   2     5024.79     4561.48    436.81 o 
   3  -4   2     1839.72     1556.19    153.62 o 
   4  -4   2     2244.81     2082.11    168.68 o 
   5  -4   2      289.26      331.94     38.03 o 
   6  -4   2       71.07      116.85     26.31 o 
   7  -4   2       25.69       52.64     55.84 o 
   8  -4   2       65.82       50.47     94.06 o 
   9  -4   2       59.16       19.96     39.78 o 
  -9  -3   2      305.99      324.36     70.62 o 
  -8  -3   2       26.22       10.41     29.14 o 
  -7  -3   2      237.91      323.71     45.20 o 
  -6  -3   2      212.95      305.90     41.04 o 
  -5  -3   2      102.92      120.52     24.37 o 
  -4  -3   2     2338.62     4010.19    326.56 o 
  -3  -3   2     1026.35     1632.06    135.79 o 
  -2  -3   2     3825.02     4741.55    468.87 o 
  -1  -3   2     7765.95     9468.53    745.80 o 
   0  -3   2     6755.56     6009.16    573.67 o 
   1  -3   2     7692.58     7196.12    686.69 o 
   2  -3   2     3257.43     2819.62    214.47 o 
   3  -3   2      946.37      840.19     85.60 o 
   4  -3   2     2330.99     2300.75    184.94 o 
   5  -3   2      122.62      169.34     26.00 o 
   6  -3   2      231.44      261.70     35.11 o 
   7  -3   2      244.78      319.83     53.15 o 
   8  -3   2       23.62       62.12     36.45 o 
   9  -3   2      298.33      248.76     56.71 o 
  -9  -2   2       76.12       84.34     49.01 o 
  -8  -2   2      256.29      304.01     51.97 o 
  -7  -2   2      130.47      127.57     35.09 o 
  -6  -2   2      305.80      301.88     46.52 o 
  -5  -2   2      216.21      241.01     37.51 o 
  -4  -2   2     1233.04     1650.88    222.11 o 
  -3  -2   2     2096.64     2642.49    188.58 o 
  -2  -2   2     2226.49     3672.99    366.64 o 
   0  -2   2    14403.99    13181.35   1319.01 o 
   1  -2   2     5102.49     4807.92    458.50 o 
   2  -2   2     1856.32     1670.87    128.11 o 
   3  -2   2     2357.99     2183.99    174.07 o 
   4  -2   2     1495.28     1763.34    166.63 o 
   5  -2   2      233.02      232.77     39.00 o 
   6  -2   2      355.74      417.07     47.98 o 
   7  -2   2      134.88      191.82     42.00 o 
   8  -2   2      266.85      223.74     50.27 o 
   9  -2   2       85.55       68.77     39.99 o 
  -9  -1   2      393.82      460.09     68.14 o 
  -8  -1   2       67.56       74.31     33.26 o 
  -7  -1   2      199.26      272.86     45.75 o 
  -6  -1   2      293.63      397.29     54.21 o 
  -5  -1   2      505.44      682.54     77.96 o 
  -4  -1   2     1182.17     1531.04    129.00 o 
  -3  -1   2     1753.02     2623.33    214.01 o 
  -2  -1   2    17687.73    27384.92   2754.06 o 
  -1  -1   2     3667.04     3559.45    359.96 o 
   0  -1   2    13142.16    11735.52   1175.76 o 
   2  -1   2    18428.52    19825.65   1478.07 o 
   3  -1   2     1626.38     1488.67    100.39 o 
   4  -1   2     1242.15     1456.98    126.85 o 
   5  -1   2      493.79      555.34     51.29 o 
   6  -1   2      284.38      303.15     48.38 o 
   7  -1   2      194.02      175.25     40.37 o 
   8  -1   2       68.75      111.72     39.34 o 
   9  -1   2      332.07      241.31     54.17 o 
  -9   0   2      113.68      108.98     38.74 o 
  -8   0   2      292.50      307.82     50.76 o 
  -7   0   2       20.73       19.64     25.05 o 
  -6   0   2      163.91      234.80     39.33 o 
  -5   0   2      173.19      231.24     47.09 o 
  -4   0   2     1735.34     1819.17    152.24 o 
  -3   0   2      684.55      988.29     84.37 o 
  -1   0   2      645.02      526.10     56.82 o 
   0   0   2     4908.99     4432.79    444.73 o 
   1   0   2      735.21      577.48     68.62 o 
   2   0   2    19270.10    20510.22   1942.80 o 
   3   0   2      760.22      748.66     52.72 o 
   4   0   2     2124.09     2179.58    145.83 o 
   5   0   2      147.68      173.70     24.40 o 
   6   0   2      200.69      278.70     61.78 o 
   7   0   2       18.98       68.88     30.92 o 
   8   0   2      271.60      199.69     45.81 o 
   9   0   2      132.94       68.52     64.67 o 
  -9   1   2      396.70      413.25     62.92 o 
  -8   1   2       68.52       79.01     31.86 o 
  -7   1   2      206.72      235.67     41.76 o 
  -6   1   2      289.89      437.92     56.06 o 
  -5   1   2      513.09      686.37     63.75 o 
  -4   1   2     1172.90     1496.39    164.42 o 
  -3   1   2     1774.69     2516.33    428.90 o 
  -2   1   2    17676.84    25434.51   2057.67 o 
  -1   1   2     3788.33     3547.91    504.97 o 
   0   1   2    13343.93    11244.51    876.88 o 
   1   1   2     4245.37     3720.47    290.05 o 
   2   1   2    18420.61    17779.80   1393.26 o 
   3   1   2     1650.04     1522.57    102.41 o 
   4   1   2     1234.18     1240.53     96.50 o 
   5   1   2      502.30      522.41     48.36 o 
   6   1   2      280.44      329.27     61.11 o 
   7   1   2      201.52      227.87     66.99 o 
   8   1   2       69.76      108.63     38.55 o 
   9   1   2      334.88      329.22     61.19 o 
  -9   2   2       75.13      100.82     56.45 o 
  -8   2   2      255.60      271.86     47.08 o 
  -7   2   2      129.84      115.06     33.55 o 
  -6   2   2      306.05      302.59     36.30 o 
  -5   2   2      224.50      269.61     31.65 o 
  -4   2   2     1232.13     1560.34    177.45 o 
  -3   2   2     2139.07     2337.38    191.10 o 
  -2   2   2     2258.36     3603.92    513.80 o 
  -1   2   2     5325.23     5462.88    506.58 o 
   0   2   2    14475.99    12039.59    815.67 o 
   1   2   2     5224.73     4694.39    434.75 o 
   2   2   2     1885.43     1819.37    142.88 o 
   4   2   2     1493.18     1624.23    126.58 o 
   5   2   2      241.93      209.41     25.29 o 
   6   2   2      356.12      318.61     82.25 o 
   7   2   2      133.89      148.10     36.29 o 
   8   2   2      265.89      218.40     46.35 o 
   9   2   2       84.46      156.34     59.43 o 
  -9   3   2      295.41      232.26     70.74 o 
  -8   3   2       26.42       30.59     27.02 o 
  -7   3   2      236.67      243.44     72.51 o 
  -6   3   2      215.49      160.77     26.50 o 
  -5   3   2       99.63       97.35     19.92 o 
  -4   3   2     2327.50     2273.05    323.97 o 
  -3   3   2     1056.67     1348.15    146.74 o 
  -2   3   2     3739.90     5533.74    684.36 o 
  -1   3   2     7753.31     6707.31    623.56 o 
   0   3   2     6823.57     5858.08    397.93 o 
   1   3   2     7684.51     6611.56    612.65 o 
   2   3   2     3177.05     2798.04    219.79 o 
   3   3   2      978.05      858.27     71.48 o 
   5   3   2      118.89      110.60     19.20 o 
   6   3   2      234.11      239.42     46.60 o 
   7   3   2      243.55      213.37     42.27 o 
   8   3   2       23.83       -3.82     42.24 o 
   9   3   2      287.73      272.82     55.34 o 
  -9   4   2       51.43      -18.82     42.43 o 
  -8   4   2       52.30       51.85     60.84 o 
  -7   4   2       21.67       -3.40     22.47 o 
  -6   4   2       76.81       74.99     22.72 o 
  -5   4   2      337.74      340.86     36.20 o 
  -4   4   2     2123.42     2044.88    142.47 o 
  -3   4   2     1646.16     1653.73    114.59 o 
  -2   4   2     4764.13     4512.16    414.96 o 
  -1   4   2     1423.16     1092.64    104.55 o 
   0   4   2     1214.90      944.32     75.91 o 
   1   4   2     1326.32     1197.58    114.70 o 
   2   4   2     4990.16     4271.92    396.24 o 
   3   4   2     1808.09     1454.76    116.44 o 
   4   4   2     2279.74     2020.54    160.24 o 
   5   4   2      283.53      295.80     43.15 o 
   6   4   2       71.68       56.04     25.53 o 
   7   4   2       25.26       48.55     28.54 o 
   8   4   2       63.95       87.13     35.21 o 
   9   4   2       57.88       36.15     32.87 o 
  -8   5   2       79.64      -27.20     36.59 o 
  -7   5   2       60.10       32.02     20.74 o 
  -6   5   2      171.59      167.97     27.20 o 
  -5   5   2      439.32      356.03     36.96 o 
  -4   5   2     2447.83     2626.45    181.20 o 
  -3   5   2     2344.99     2242.53    177.56 o 
  -2   5   2     1121.20      857.97     84.78 o 
  -1   5   2     2780.83     2281.30    215.45 o 
   0   5   2     5714.68     4616.59    431.96 o 
   1   5   2     2836.30     2633.01    246.98 o 
   2   5   2     1001.11      782.84     78.38 o 
   3   5   2     2544.29     2191.24    174.21 o 
   4   5   2     2212.73     2023.33    161.93 o 
   5   5   2      512.18      477.91     46.07 o 
   6   5   2      183.38      175.32     36.12 o 
   7   5   2       69.61       78.62     49.80 o 
   8   5   2       96.38      100.78     36.33 o 
  -8   6   2      230.73      158.70     56.95 o 
  -7   6   2       51.44       35.75     20.01 o 
  -6   6   2      370.93      314.24     90.75 o 
  -5   6   2      404.62      439.30     37.14 o 
  -4   6   2     1949.20     1731.91    120.13 o 
  -3   6   2     2148.19     1993.90    188.42 o 
  -2   6   2     1741.60     1562.07    149.76 o 
  -1   6   2     2240.72     1914.96    182.76 o 
   0   6   2     6283.44     5203.34    483.72 o 
   1   6   2     2270.35     2099.15    164.95 o 
   2   6   2     1578.32     1579.86    125.77 o 
   3   6   2     1760.02     1672.51    160.29 o 
   4   6   2     1750.92     1521.94    123.54 o 
   5   6   2      341.12      369.95     37.79 o 
   6   6   2      377.97      332.77     35.59 o 
   7   6   2       50.60       20.11     26.11 o 
   8   6   2      246.33      234.15     46.61 o 
  -8   7   2       21.42        7.50     41.88 o 
  -7   7   2       69.14       56.38     30.27 o 
  -6   7   2      354.29      322.01     37.97 o 
  -5   7   2       85.88       73.12     14.70 o 
  -4   7   2      631.11      534.10     83.88 o 
  -3   7   2      987.74      827.79     83.17 o 
  -2   7   2      747.61      631.76     79.10 o 
  -1   7   2      936.00      744.66     74.97 o 
   0   7   2     2694.07     2200.74    173.55 o 
   1   7   2     1070.05      980.49     79.49 o 
   2   7   2      653.67      617.92     52.50 o 
   3   7   2     1162.09      933.74     76.73 o 
   4   7   2      621.67      637.54     68.43 o 
   5   7   2       84.95       91.52     19.81 o 
   6   7   2      399.98      355.40     53.92 o 
   7   7   2       69.02       30.81     27.81 o 
   8   7   2       20.03       41.32     29.85 o 
  -8   8   2      162.38      122.51     38.74 o 
  -7   8   2      134.17      160.72     37.97 o 
  -6   8   2      447.74      399.16     44.30 o 
  -5   8   2      437.73      377.67     57.50 o 
  -4   8   2      686.46      641.77     67.41 o 
  -3   8   2      979.06      782.61     79.33 o 
  -2   8   2     1390.63     1193.20    114.36 o 
  -1   8   2     5622.67     5250.58    491.31 o 
   0   8   2     3030.57     2543.84    200.19 o 
   1   8   2     5448.85     5361.11    365.58 o 
   2   8   2     1393.52     1280.33    102.80 o 
   3   8   2      801.08      734.33     62.29 o 
   4   8   2      769.22      745.89     77.78 o 
   5   8   2      407.89      388.99     48.07 o 
   6   8   2      392.87      351.02     38.74 o 
   7   8   2      154.97       92.47     39.70 o 
   8   8   2      140.54      111.82     36.74 o 
  -8   9   2       95.33      114.99     38.21 o 
  -7   9   2       43.98       52.87     27.55 o 
  -6   9   2      129.33      151.92     49.94 o 
  -5   9   2       50.44       94.31     37.03 o 
  -4   9   2      448.13      410.99     46.13 o 
  -3   9   2      600.85      579.23     61.35 o 
  -2   9   2     1958.00     1851.22    176.44 o 
  -1   9   2     1852.80     1756.30    167.74 o 
   0   9   2      885.10      917.64     74.74 o 
   1   9   2     1834.40     1789.16    143.07 o 
   2   9   2     2247.73     2155.08    170.21 o 
   3   9   2      708.11      703.23     60.49 o 
   4   9   2      524.68      445.65     89.20 o 
   5   9   2       58.32       51.77     21.95 o 
   6   9   2      119.83       76.99     24.86 o 
   7   9   2       49.64       94.47     42.27 o 
   8   9   2      107.12       81.78     48.45 o 
  -8  10   2      205.08      127.91     56.95 o 
  -7  10   2      128.72      150.48     53.53 o 
  -6  10   2       78.72      133.43     47.62 o 
  -5  10   2      134.10      156.61     45.14 o 
  -4  10   2     1051.67     1075.76    106.62 o 
  -3  10   2      128.35      101.29     20.68 o 
  -2  10   2     1092.04      914.71     91.41 o 
  -1  10   2      659.99      613.84     64.03 o 
   0  10   2      148.32      199.34     21.83 o 
   1  10   2      685.15      735.46     62.68 o 
   2  10   2     1187.01     1024.57     84.20 o 
   3  10   2      152.83      140.74     19.37 o 
   4  10   2     1073.74     1077.63    143.50 o 
   5  10   2      156.06      148.74     29.71 o 
   6  10   2       89.82       94.07     26.01 o 
   7  10   2      107.40       47.90     37.69 o 
   8  10   2      178.06       69.20     44.92 o 
  -8  11   2       11.43       43.04     45.91 o 
  -7  11   2      233.85      305.32     73.12 o 
  -6  11   2       55.41       22.40     34.27 o 
  -5  11   2      126.47      155.56     44.48 o 
  -4  11   2      836.69      864.35     88.41 o 
  -3  11   2      758.12      666.96     69.25 o 
  -2  11   2     2167.65     1999.01    190.76 o 
  -1  11   2     3326.94     3400.27    320.08 o 
   0  11   2     1742.79     1826.25    145.11 o 
   1  11   2     3598.49     3653.59    287.24 o 
   2  11   2     2051.85     1903.56    182.72 o 
   3  11   2      744.77      660.45     58.83 o 
   4  11   2      717.49      832.78     71.46 o 
   5  11   2      126.87      168.75     32.14 o 
   6  11   2       45.97       19.26     23.01 o 
   7  11   2      219.76      240.10     63.46 o 
   8  11   2       12.71       23.78     41.06 o 
  -7  12   2       84.34       72.67     44.92 o 
  -6  12   2       99.85      141.32     47.68 o 
  -5  12   2       36.10       61.86     32.45 o 
  -4  12   2      402.18      411.74     48.32 o 
  -3  12   2      669.83      612.62     65.85 o 
  -2  12   2     1063.22      945.54     94.76 o 
  -1  12   2     1631.79     1480.92    144.95 o 
   0  12   2     2387.17     2398.71    191.05 o 
   1  12   2     1540.86     1575.84    127.54 o 
   2  12   2     1104.44     1047.01    104.11 o 
   3  12   2      749.34      681.18     60.51 o 
   4  12   2      451.73      420.27     41.82 o 
   5  12   2       44.13       15.74     16.62 o 
   6  12   2      110.29       96.08     29.02 o 
   7  12   2       86.17       70.03     42.49 o 
  -7  13   2      224.11      188.06     59.54 o 
  -6  13   2      222.81      255.88     61.75 o 
  -5  13   2      147.61      199.70     50.60 o 
  -4  13   2      447.46      526.38     66.22 o 
  -3  13   2      959.20      768.29     80.08 o 
  -2  13   2      469.73      424.35     48.70 o 
  -1  13   2      763.69      739.15     65.38 o 
   0  13   2      806.86      748.87     63.81 o 
   1  13   2      713.12      713.00     62.02 o 
   2  13   2      414.02      405.44     46.82 o 
   3  13   2      931.47      888.04     90.83 o 
   4  13   2      386.59      384.82     39.99 o 
   5  13   2      137.51      166.99     37.30 o 
   6  13   2      264.90      235.81     77.42 o 
   7  13   2      221.93      157.38     52.59 o 
  -7  14   2       70.38       73.67     46.85 o 
  -6  14   2       34.59       -4.03     30.46 o 
  -5  14   2      587.04      521.47     92.93 o 
  -4  14   2      329.21      409.25     48.35 o 
  -3  14   2      615.99      621.04     66.71 o 
  -2  14   2     1411.83     1433.90    140.68 o 
  -1  14   2     1254.59     1181.56     97.65 o 
   0  14   2     1089.23     1092.94     90.62 o 
   1  14   2     1246.93     1172.01     97.23 o 
   2  14   2     1400.09     1456.69    119.51 o 
   3  14   2      695.60      664.16     71.88 o 
   4  14   2      315.34      316.80     42.29 o 
   5  14   2      491.62      455.63     58.44 o 
   6  14   2       31.55       52.51     27.21 o 
   7  14   2       65.76       28.86     38.52 o 
  -7  15   2       35.23       45.86     42.99 o 
  -6  15   2       67.67       17.11     34.87 o 
  -5  15   2      339.17      324.69     68.32 o 
  -4  15   2      365.45      426.83     79.90 o 
  -3  15   2      149.05      114.64     24.06 o 
  -2  15   2     1907.24     1683.15    163.65 o 
  -1  15   2      496.22      466.14     43.71 o 
   0  15   2     2185.96     2161.72    172.99 o 
   1  15   2      544.94      524.63     48.82 o 
   2  15   2     1615.16     1711.75    139.84 o 
   3  15   2      147.76      151.20     45.47 o 
   4  15   2      317.30      373.03     70.85 o 
   5  15   2      356.60      302.89     63.18 o 
   6  15   2       67.74       64.58     28.55 o 
   7  15   2       34.90       74.77     42.21 o 
  -6  16   2       33.46       17.16     34.27 o 
  -5  16   2       61.25       35.87     32.50 o 
  -4  16   2      471.15      472.30     87.19 o 
  -3  16   2      151.32      120.61     25.39 o 
  -2  16   2      523.63      509.74     58.83 o 
  -1  16   2      673.45      760.14     67.32 o 
   0  16   2      539.73      661.72     59.38 o 
   1  16   2      714.44      873.20     93.61 o 
   2  16   2      462.19      478.28     59.80 o 
   3  16   2      156.34      172.33     47.73 o 
   4  16   2      407.21      461.71     81.78 o 
   5  16   2       56.11       -6.90     35.26 o 
   6  16   2       40.14      -33.77     32.89 o 
  -6  17   2      241.45      125.26     53.25 o 
  -5  17   2       90.04       83.93     40.67 o 
  -4  17   2      263.96      291.97     64.07 o 
  -3  17   2      571.49      593.06     66.82 o 
  -2  17   2      814.53      746.29     66.94 o 
  -1  17   2      681.40      634.83     57.83 o 
   0  17   2      349.31      305.94     43.02 o 
   1  17   2      629.66      743.33     83.35 o 
   2  17   2      845.36      953.52    102.14 o 
   3  17   2      489.64      619.84     73.13 o 
   4  17   2      296.53      254.33     58.71 o 
   5  17   2       88.99       47.29     41.77 o 
   6  17   2      222.70      194.41     53.53 o 
  -6  18   2       75.49       84.32     45.64 o 
  -5  18   2      107.79      104.13     44.86 o 
  -4  18   2      150.00      134.64     45.47 o 
  -3  18   2       55.92       35.68     34.54 o 
  -2  18   2     1087.35     1131.05    115.42 o 
  -1  18   2      283.23      240.47     37.80 o 
   0  18   2      684.08      759.15     84.04 o 
   1  18   2      276.32      310.17     45.38 o 
   2  18   2     1233.59     1269.85    130.65 o 
   3  18   2       53.58       45.75     28.92 o 
   4  18   2      153.50      119.25     48.56 o 
   5  18   2      101.69       87.79     44.97 o 
   6  18   2       70.77       90.83     48.84 o 
  -5  19   2      108.83      181.71     55.40 o 
  -4  19   2      100.58      129.13     46.96 o 
  -3  19   2      139.98      153.20     30.18 o 
  -2  19   2      477.65      485.94     59.11 o 
  -1  19   2      696.95      708.04     79.61 o 
   0  19   2      105.07      121.42     31.90 o 
   1  19   2      659.71      704.46     80.36 o 
   2  19   2      417.18      448.88     58.91 o 
   3  19   2      146.82      159.62     36.15 o 
   4  19   2      103.29      163.12     54.02 o 
   5  19   2      123.21      218.85     59.54 o 
  -4  20   2      101.10      225.14     60.64 o 
  -3  20   2      121.23      171.78     48.73 o 
  -2  20   2      371.64      468.41     58.31 o 
  -1  20   2       15.31       19.12     20.78 o 
   0  20   2      943.72      940.30    101.59 o 
   1  20   2       13.03        9.27     21.33 o 
   2  20   2      361.76      467.31     60.90 o 
   3  20   2      111.56      170.65     38.00 o 
   4  20   2       98.95      106.87     41.36 o 
   5  20   2       65.42      203.07     59.04 o 
  -2  21   2      422.65      535.76     65.06 o 
  -1  21   2       58.53       92.03     27.74 o 
   0  21   2      841.62     1002.04    182.71 o 
   1  21   2       71.43      130.75     41.00 o 
   2  21   2      447.78      579.26    140.22 o 
   3  21   2      251.42      328.38     77.70 o 
   4  21   2      126.61       77.27     33.20 o 
  -2  22   2      311.09      333.30     64.51 o 
  -1  22   2      565.47      708.03     89.56 o 
   0  22   2      539.50      651.05    106.06 o 
   1  22   2      543.08      815.87     92.64 o 
   2  22   2      350.68      392.40     93.59 o 
   3  22   2      189.51      301.32     50.32 o 
  -2  23   2      200.01      250.41     55.57 o 
  -1  23   2      383.61      429.65     77.75 o 
   0  23   2      500.18      534.21     91.27 o 
   1  23   2      385.52      541.44    105.78 o 
   2  23   2      165.16      196.83     56.15 o 
  -1 -23   3       28.50       47.83     30.27 o 
   0 -23   3        4.88       24.60     36.96 o 
   1 -23   3       32.13       56.34     39.36 o 
  -3 -22   3      141.63       86.33     41.97 o 
  -2 -22   3       33.41       26.55     29.12 o 
  -1 -22   3       57.54      104.14     32.67 o 
   0 -22   3        1.23       59.74     64.51 o 
   1 -22   3       57.09      117.41     40.50 o 
   2 -22   3       40.72       76.03     38.07 o 
   3 -22   3      126.45       46.77     49.19 o 
  -4 -21   3      146.84      146.11    101.31 o 
  -3 -21   3       98.28       62.47     48.06 o 
  -2 -21   3       44.79       88.35     34.22 o 
  -1 -21   3        5.92       73.77     29.17 o 
   0 -21   3        6.63       18.22     31.68 o 
   1 -21   3        5.46      -12.92     32.50 o 
   2 -21   3       46.81      117.06     38.43 o 
   3 -21   3       86.54      110.11     41.74 o 
   4 -21   3      147.85      144.72     69.47 o 
  -4 -20   3      116.18      145.54     43.76 o 
  -3 -20   3       62.30       84.05     29.89 o 
  -2 -20   3       69.96       50.81     31.57 o 
  -1 -20   3       55.87      103.30     50.22 o 
   0 -20   3        2.78      -29.60     30.13 o 
   1 -20   3       54.95       46.33     31.78 o 
   2 -20   3       64.09       99.78     28.21 o 
   3 -20   3       67.90       33.16     34.33 o 
   4 -20   3      137.48      174.46     47.95 o 
  -5 -19   3      378.77      457.19     72.42 o 
  -4 -19   3      424.43      628.55    122.01 o 
  -3 -19   3      170.83      189.37     35.41 o 
  -2 -19   3      132.45      214.74     43.23 o 
  -1 -19   3      210.10      184.14     58.05 o 
   0 -19   3        3.42      -32.47     23.72 o 
   1 -19   3      231.14      270.44     41.80 o 
   2 -19   3      133.52      197.48     33.33 o 
   3 -19   3      206.87      188.33     45.34 o 
   4 -19   3      347.40      234.69     56.53 o 
   5 -19   3      404.10      397.88     94.06 o 
  -5 -18   3      315.62      327.05     82.61 o 
  -4 -18   3      521.28      613.14     93.56 o 
  -3 -18   3      123.76      167.17     32.29 o 
  -2 -18   3       76.52      105.91     28.82 o 
  -1 -18   3      164.64      133.60     49.66 o 
   0 -18   3       29.76       41.28     25.78 o 
   1 -18   3      163.31      150.86     33.87 o 
   2 -18   3       80.18       71.82     27.63 o 
   3 -18   3      116.37      150.05     40.31 o 
   4 -18   3      602.54      503.40    120.74 o 
   5 -18   3      299.49      381.81    105.65 o 
  -6 -17   3      311.59      252.55     55.64 o 
  -5 -17   3      137.70      191.60     46.36 o 
  -4 -17   3      790.51      798.33    103.91 o 
  -3 -17   3       50.75       56.36     25.08 o 
  -2 -17   3       33.42       41.90     26.85 o 
  -1 -17   3      287.06      277.83     42.02 o 
   0 -17   3       42.18       20.29     23.66 o 
   1 -17   3      293.33      318.28     54.27 o 
   2 -17   3       37.44       31.54     37.27 o 
   3 -17   3       42.47       12.38     29.85 o 
   4 -17   3      858.37      761.99     97.92 o 
   5 -17   3      144.76      120.29     44.59 o 
   6 -17   3      317.16      277.01     61.36 o 
  -6 -16   3      145.27       58.75     39.72 o 
  -5 -16   3      410.38      352.22     63.68 o 
  -4 -16   3      962.14      840.16    121.14 o 
  -3 -16   3      349.10      428.16     48.23 o 
  -2 -16   3       69.07       53.71     40.09 o 
  -1 -16   3       32.90       57.43     25.14 o 
   0 -16   3        4.56       22.84     22.13 o 
   1 -16   3       37.43        6.37     23.77 o 
   2 -16   3       60.81       79.31     23.30 o 
   3 -16   3      295.65      251.37     46.77 o 
   4 -16   3      914.50      846.63    190.96 o 
   5 -16   3      347.21      272.15     60.51 o 
   6 -16   3      143.38      201.06     56.56 o 
  -6 -15   3      325.88      296.50    125.57 o 
  -5 -15   3      243.00      181.83     49.75 o 
  -4 -15   3      840.80      837.02    101.41 o 
  -3 -15   3      264.13      269.02     36.67 o 
  -2 -15   3      319.56      363.01     43.30 o 
  -1 -15   3       92.98       74.93     45.80 o 
   0 -15   3       22.92        3.53     20.86 o 
   1 -15   3       91.37       54.80     31.59 o 
   2 -15   3      327.58      338.57     53.61 o 
   3 -15   3      252.72      307.24     50.39 o 
   4 -15   3      736.57      763.69    129.79 o 
   5 -15   3      295.71      259.58     53.58 o 
   6 -15   3      295.06      310.85     62.72 o 
  -7 -14   3      375.10      155.97     99.82 o 
  -6 -14   3      110.51       29.09     39.57 o 
  -5 -14   3      360.68      388.83     95.66 o 
  -4 -14   3      295.27      246.11     49.65 o 
  -3 -14   3     1514.61     1522.88    129.76 o 
  -2 -14   3      223.24      238.58     32.86 o 
  -1 -14   3      173.67      246.67     31.84 o 
   0 -14   3        7.54       -3.49     18.76 o 
   1 -14   3      171.61      146.02     32.38 o 
   2 -14   3      214.92      171.06     35.62 o 
   3 -14   3     1536.60     1521.37    125.03 o 
   4 -14   3      342.11      365.56     57.41 o 
   5 -14   3      312.72      356.53     60.28 o 
   6 -14   3      100.85      133.12     47.83 o 
   7 -14   3      359.54      305.15     48.42 o 
  -7 -13   3      169.68      165.64    112.38 o 
  -6 -13   3      605.29      579.54    266.42 o 
  -5 -13   3      395.40      379.97     60.09 o 
  -4 -13   3      544.63      494.67     52.97 o 
  -3 -13   3      398.89      408.47     46.72 o 
  -2 -13   3       94.26       98.43     23.89 o 
  -1 -13   3      213.27      206.88     34.60 o 
   0 -13   3       15.85       59.91     29.69 o 
   1 -13   3      197.69      244.84     39.07 o 
   2 -13   3      109.63       89.25     28.84 o 
   3 -13   3      364.41      373.46     39.77 o 
   4 -13   3      508.26      480.48     65.89 o 
   5 -13   3      380.00      431.54     86.80 o 
   6 -13   3      661.72      548.54     80.54 o 
   7 -13   3      183.09      174.46     40.14 o 
  -7 -12   3       44.11       57.00     40.33 o 
  -6 -12   3      601.17      470.58    192.97 o 
  -5 -12   3      255.09      213.00     80.95 o 
  -4 -12   3      970.28      774.39     80.62 o 
  -3 -12   3      449.27      432.26     46.80 o 
  -2 -12   3      672.69      776.35     90.61 o 
  -1 -12   3     1281.28     1172.02     99.05 o 
   0 -12   3       20.59       -1.60     17.74 o 
   1 -12   3     1298.67     1359.97    138.79 o 
   2 -12   3      761.23      701.16     84.07 o 
   3 -12   3      442.08      516.52     42.45 o 
   4 -12   3     1178.20     1202.08    128.93 o 
   5 -12   3      298.53      336.16     56.57 o 
   6 -12   3      727.90      658.50     87.06 o 
   7 -12   3       46.92       76.37     31.73 o 
  -8 -11   3      483.99      374.72     70.94 o 
  -7 -11   3      399.60      384.30    144.74 o 
  -6 -11   3     1350.57     1440.87    162.76 o 
  -5 -11   3      391.94      367.78     58.44 o 
  -4 -11   3     1138.16     1303.20    186.02 o 
  -3 -11   3      501.97      438.74     47.02 o 
  -2 -11   3      206.11      231.94     39.00 o 
  -1 -11   3      328.91      395.55     40.37 o 
   0 -11   3       24.39       35.32     18.94 o 
   1 -11   3      316.70      306.29     42.65 o 
   2 -11   3      186.72      203.04     62.69 o 
   3 -11   3      603.25      588.13     56.27 o 
   4 -11   3      961.32     1078.03     95.43 o 
   5 -11   3      440.51      548.04     77.38 o 
   6 -11   3     1174.24     1037.39    119.76 o 
   7 -11   3      427.11      376.87     50.03 o 
   8 -11   3      398.63      406.27     69.27 o 
  -8 -10   3      152.20      264.51     61.70 o 
  -7 -10   3      416.65      334.21     62.70 o 
  -6 -10   3      257.33      322.70    101.73 o 
  -5 -10   3      303.45      255.85     47.75 o 
  -4 -10   3      482.19      515.69     51.82 o 
  -3 -10   3      360.64      358.36     40.10 o 
  -2 -10   3      113.81      174.24     33.08 o 
  -1 -10   3     2112.16     2120.21    170.77 o 
   0 -10   3       83.04      109.60     28.92 o 
   1 -10   3     2150.71     2332.38    228.75 o 
   2 -10   3       94.05       93.78     25.87 o 
   3 -10   3      297.32      359.74     38.77 o 
   4 -10   3      457.70      561.34     93.54 o 
   5 -10   3      289.70      306.75     41.21 o 
   6 -10   3      241.80      276.24     35.21 o 
   7 -10   3      411.50      433.01     67.90 o 
   8 -10   3      131.88      200.56     79.46 o 
  -8  -9   3       43.45       77.12     46.86 o 
  -7  -9   3      217.12      258.73     58.52 o 
  -6  -9   3      541.68      645.59     86.15 o 
  -5  -9   3      160.31      189.19     42.02 o 
  -4  -9   3      577.48      569.23     55.60 o 
  -3  -9   3      304.71      303.00     35.88 o 
  -2  -9   3      814.32      890.24     95.00 o 
  -1  -9   3      272.06      327.25     36.11 o 
   0  -9   3       11.62      -20.43     15.12 o 
   1  -9   3      243.45      245.11     35.60 o 
   2  -9   3      854.03      904.79     95.15 o 
   3  -9   3      358.31      351.28     38.51 o 
   4  -9   3      609.20      612.57     70.07 o 
   5  -9   3      142.53      144.71     32.69 o 
   6  -9   3      563.03      542.71     50.57 o 
   7  -9   3      184.45      192.58     32.69 o 
   8  -9   3       48.75       53.65     31.36 o 
  -8  -8   3      643.72      738.40    103.30 o 
  -7  -8   3      367.38      445.29     73.11 o 
  -6  -8   3     1597.97     1933.35    208.07 o 
  -5  -8   3      254.78      272.53     35.22 o 
  -4  -8   3     1233.46     1228.34    106.67 o 
  -3  -8   3      396.01      475.54     39.39 o 
  -2  -8   3      450.92      600.19     75.54 o 
  -1  -8   3     2854.28     2999.39    240.46 o 
   0  -8   3       39.50       58.16     32.92 o 
   1  -8   3     2887.86     3089.69    298.79 o 
   2  -8   3      444.48      494.46     46.53 o 
   3  -8   3      334.40      375.72     39.19 o 
   4  -8   3     1456.80     1251.93    130.76 o 
   5  -8   3      243.69      211.00     41.44 o 
   6  -8   3     1693.95     1585.47    134.37 o 
   7  -8   3      368.51      352.86     51.59 o 
   8  -8   3      671.61      559.97     81.90 o 
  -8  -7   3      201.64      185.07     56.44 o 
  -7  -7   3       75.16       63.59     40.70 o 
  -6  -7   3     1462.29     2029.19    521.41 o 
  -5  -7   3      177.97      205.46     30.60 o 
  -4  -7   3     2176.51     2671.38    221.36 o 
  -3  -7   3      398.16      524.84     49.65 o 
  -2  -7   3       85.82       92.96     26.94 o 
  -1  -7   3      510.70      556.17     50.14 o 
   0  -7   3       32.80       25.87     13.51 o 
   1  -7   3      518.07      554.28     61.86 o 
   2  -7   3       94.64      147.46     24.98 o 
   3  -7   3      397.31      460.89     56.65 o 
   4  -7   3     1828.49     1675.88    169.18 o 
   5  -7   3      164.69      141.38     35.89 o 
   6  -7   3     1265.37     1211.09    105.67 o 
   7  -7   3       67.70       42.10     26.96 o 
   8  -7   3      212.56      265.78     55.14 o 
  -8  -6   3      286.10      381.29    105.15 o 
  -7  -6   3       74.27       81.31     42.06 o 
  -6  -6   3      722.10     1115.20    122.49 o 
  -5  -6   3       75.38       69.69     21.85 o 
  -4  -6   3      469.57      623.46     59.50 o 
  -3  -6   3      481.48      510.27     48.41 o 
  -2  -6   3      375.18      552.78     62.22 o 
  -1  -6   3      533.19      622.40     68.40 o 
   0  -6   3        0.04      -16.55     11.03 o 
   1  -6   3      550.82      527.51     58.72 o 
   2  -6   3      306.46      401.60     48.89 o 
   3  -6   3      583.19      660.36     73.54 o 
   4  -6   3      528.33      474.33     59.60 o 
   5  -6   3       78.06      100.26     24.68 o 
   6  -6   3      705.35      721.45     69.65 o 
   7  -6   3       65.37       94.38     40.94 o 
   8  -6   3      277.05      284.02     55.04 o 
  -8  -5   3      418.96      485.17     79.58 o 
  -7  -5   3      517.09      574.41     83.24 o 
  -6  -5   3     1159.24     1587.75    136.71 o 
  -5  -5   3      227.03      262.98     34.12 o 
  -4  -5   3      207.29      304.00     50.78 o 
  -3  -5   3      956.66     1358.97    159.08 o 
  -2  -5   3      734.97     1158.54    174.37 o 
  -1  -5   3      582.55      642.95     69.64 o 
   0  -5   3       51.71       46.72     13.68 o 
   1  -5   3      553.64      576.21     62.74 o 
   2  -5   3      670.15      645.27     70.26 o 
   3  -5   3      831.11      765.98     63.20 o 
   4  -5   3      209.87      148.74     31.27 o 
   5  -5   3      276.73      271.89     35.94 o 
   6  -5   3     1342.99     1409.42    120.41 o 
   7  -5   3      528.61      540.24     74.79 o 
   8  -5   3      456.63      526.15     89.34 o 
  -8  -4   3      493.71      646.31     94.00 o 
  -7  -4   3      332.33      454.96     54.88 o 
  -6  -4   3      371.37      614.51     63.14 o 
  -5  -4   3      809.32     1406.15    120.81 o 
  -4  -4   3      690.57      976.75     85.34 o 
  -3  -4   3     2339.13     3519.80    287.91 o 
  -2  -4   3      244.49      262.28     29.38 o 
  -1  -4   3      735.53      873.13     73.14 o 
   0  -4   3       54.25       63.68     10.00 o 
   1  -4   3      740.48      729.71     76.45 o 
   2  -4   3      282.49      267.42     35.94 o 
   3  -4   3     2199.89     1971.49    152.55 o 
   4  -4   3      762.63      716.54     79.13 o 
   5  -4   3      678.51      649.53     61.17 o 
   6  -4   3      321.69      349.54     53.01 o 
   7  -4   3      275.12      303.65     52.04 o 
   8  -4   3      441.86      437.88     69.16 o 
  -8  -3   3      175.99      201.63     77.59 o 
  -7  -3   3      768.92     1005.85     94.10 o 
  -6  -3   3      489.75      722.73     85.07 o 
  -5  -3   3     1749.91     2742.25    228.11 o 
  -4  -3   3     2222.13     3669.91    301.15 o 
  -3  -3   3     1007.70     1282.39     93.67 o 
  -2  -3   3     2361.54     3007.21    247.74 o 
  -1  -3   3      349.01      400.37     37.69 o 
   0  -3   3       96.83       85.18     11.05 o 
   1  -3   3      358.08      335.94     41.39 o 
   2  -3   3     2363.49     2313.12    176.73 o 
   3  -3   3     1209.52     1203.69     94.06 o 
   4  -3   3     2036.93     2174.80    175.59 o 
   5  -3   3     1720.76     1858.29    152.17 o 
   6  -3   3      443.13      466.86     49.44 o 
   7  -3   3      799.64      886.60    106.52 o 
   8  -3   3      170.00      132.73     42.07 o 
  -9  -2   3      157.54      109.15     51.44 o 
  -8  -2   3      304.82      309.48     45.96 o 
  -7  -2   3      899.70      921.91     89.77 o 
  -6  -2   3      284.84      348.97     42.32 o 
  -5  -2   3     1830.65     2724.35    227.48 o 
  -4  -2   3     2354.32     3381.23    239.36 o 
  -3  -2   3     1141.26     1566.82    112.60 o 
  -2  -2   3      687.22      830.34     72.65 o 
  -1  -2   3      343.95      376.30     47.54 o 
   0  -2   3       32.69       24.25      8.18 o 
   1  -2   3      353.34      390.71     45.06 o 
   2  -2   3      817.05      706.18     58.74 o 
   3  -2   3     1289.11     1456.25    110.65 o 
   4  -2   3     2596.99     2445.09    193.78 o 
   5  -2   3     2079.55     2614.83    213.29 o 
   6  -2   3      346.67      533.19     72.53 o 
   7  -2   3     1075.59     1380.32    151.89 o 
   8  -2   3      347.46      283.72     54.19 o 
   9  -2   3      172.17      104.34     47.93 o 
  -9  -1   3      273.17      337.65     69.10 o 
  -8  -1   3      197.81      224.81     39.05 o 
  -7  -1   3     1224.51     1447.82    129.30 o 
  -6  -1   3      361.48      487.54     61.15 o 
  -5  -1   3     2288.53     3588.63    258.02 o 
  -4  -1   3     1716.05     3010.95    216.27 o 
  -3  -1   3      781.27     1491.28    125.22 o 
  -2  -1   3      119.39      130.03     29.99 o 
  -1  -1   3     3152.23     2834.42    287.52 o 
   0  -1   3        8.94       -2.89      9.96 o 
   1  -1   3     3224.66     2798.21    213.55 o 
   2  -1   3      141.49      135.25     18.41 o 
   3  -1   3      816.27      771.66     54.94 o 
   4  -1   3     1569.74     1947.86    151.79 o 
   5  -1   3     2077.36     2947.85    274.42 o 
   6  -1   3      302.81      678.74    249.97 o 
   7  -1   3     1232.57     1363.63    265.62 o 
   8  -1   3      164.29      113.43     40.14 o 
   9  -1   3      262.03      226.06     53.88 o 
  -9   0   3      303.08      299.31    119.08 o 
  -8   0   3       79.26       62.33     31.37 o 
  -7   0   3     2110.70     2807.15    413.31 o 
  -6   0   3      960.54     1235.95    108.70 o 
  -5   0   3     2573.81     4244.53    347.95 o 
  -4   0   3     1933.49     2816.89    233.37 o 
  -2   0   3      169.32      245.47     43.56 o 
  -1   0   3      806.75      718.28     75.79 o 
   0   0   3       39.19       33.16     20.44 o 
   1   0   3      963.90      829.19     96.10 o 
   2   0   3      137.97      172.14     21.13 o 
   3   0   3     1709.44     1651.91    111.27 o 
   4   0   3     2350.43     2581.06    171.73 o 
   5   0   3     2488.11     2990.77    197.14 o 
   6   0   3     1115.12     1088.92    120.71 o 
   7   0   3     1722.33     1893.07    288.16 o 
   8   0   3       68.39       37.04     33.56 o 
   9   0   3      247.25      264.49     55.63 o 
  -9   1   3      270.38      308.08     76.54 o 
  -8   1   3      204.15      226.85     43.46 o 
  -7   1   3     1227.50     1497.49    158.58 o 
  -6   1   3      374.11      548.72     63.54 o 
  -5   1   3     2288.59     3656.57    299.63 o 
  -3   1   3      779.37     1396.86    144.23 o 
  -2   1   3      119.39      134.35     17.96 o 
  -1   1   3     3140.59     2514.82    254.27 o 
   0   1   3        9.12       -6.58      9.29 o 
   1   1   3     3213.10     2728.38    258.25 o 
   2   1   3      141.14      137.05     18.21 o 
   3   1   3      813.16      762.62     54.04 o 
   4   1   3     1572.91     1608.88    130.55 o 
   5   1   3     2075.44     2274.14    181.81 o 
   6   1   3      313.89      386.42     97.75 o 
   7   1   3     1236.02     1409.32    281.43 o 
   8   1   3      169.67      209.07     63.90 o 
   9   1   3      259.83      279.46     56.72 o 
  -9   2   3      154.91      169.24     60.42 o 
  -8   2   3      295.10      288.17     47.83 o 
  -7   2   3      893.01      851.48     97.26 o 
  -6   2   3      283.48      316.45     37.81 o 
  -5   2   3     1869.45     2416.07    417.89 o 
  -4   2   3     2340.17     3503.66    356.23 o 
  -3   2   3     1164.31     1710.70    175.12 o 
  -2   2   3      689.95      818.40     85.71 o 
  -1   2   3      344.28      334.07     31.52 o 
   0   2   3       32.35       25.25     10.16 o 
   1   2   3      353.82      322.16     35.97 o 
   2   2   3      820.51      721.78     61.11 o 
   3   2   3     1313.91     1008.06    150.09 o 
   4   2   3     2584.25     2415.17    189.21 o 
   5   2   3     2120.75     2373.58    184.68 o 
   6   2   3      345.06      390.79     38.83 o 
   7   2   3     1067.94     1184.00    172.47 o 
   8   2   3      337.12      282.39     52.10 o 
   9   2   3      169.00      191.56    117.65 o 
  -8   3   3      185.35      233.14     64.45 o 
  -7   3   3      784.18      919.91     85.79 o 
  -6   3   3      496.69      580.20     71.61 o 
  -5   3   3     1805.60     2629.27    268.88 o 
  -4   3   3     2183.68     2919.61    422.47 o 
  -3   3   3     1044.48     1325.54    106.93 o 
  -2   3   3     2334.63     2530.06    237.83 o 
  -1   3   3      348.41      323.46     30.79 o 
   0   3   3       97.36      103.35     11.64 o 
   1   3   3      357.95      355.01     39.66 o 
   2   3   3     2336.73     2130.25    168.51 o 
   3   3   3     1249.48     1154.11     94.71 o 
   4   3   3     2002.02     1573.67    230.38 o 
   5   3   3     1777.80     1571.82    126.34 o 
   6   3   3      450.75      460.75     44.98 o 
   7   3   3      815.31      748.14     91.98 o 
   8   3   3      179.14      248.71     49.20 o 
  -8   4   3      485.51      418.50     88.51 o 
  -7   4   3      317.33      352.06     54.22 o 
  -6   4   3      359.47      379.07     53.17 o 
  -5   4   3      832.66     1015.18    126.31 o 
  -4   4   3      688.48      812.29    108.02 o 
  -3   4   3     2368.52     2541.38    241.73 o 
  -2   4   3      239.16      250.23     35.43 o 
  -1   4   3      745.41      629.92     65.02 o 
   0   4   3       54.50       56.15     10.77 o 
   1   4   3      750.08      696.94     70.05 o 
   2   4   3      276.42      256.10     32.51 o 
   3   4   3     2226.43     1977.65    157.55 o 
   4   4   3      759.52      673.56     59.56 o 
   5   4   3      699.96      591.00     71.73 o 
   6   4   3      310.13      347.74     66.52 o 
   7   4   3      261.41      245.26     45.22 o 
   8   4   3      433.45      357.80     58.39 o 
  -8   5   3      428.30      464.13     95.35 o 
  -7   5   3      528.78      490.11     66.14 o 
  -6   5   3     1170.86     1247.00    109.60 o 
  -5   5   3      222.77      198.59     23.23 o 
  -4   5   3      202.26      170.84     21.80 o 
  -3   5   3      972.34     1052.69     85.58 o 
  -2   5   3      730.63      659.80     98.22 o 
  -1   5   3      584.68      484.38     52.12 o 
   0   5   3       52.11       36.45     10.55 o 
   1   5   3      556.16      506.90     43.97 o 
   2   5   3      666.74      659.29     83.79 o 
   3   5   3      845.75      819.63     69.85 o 
   4   5   3      203.87      145.73     21.97 o 
   5   5   3      271.90      250.69     30.30 o 
   6   5   3     1354.16     1202.88    132.47 o 
   7   5   3      539.87      412.32     61.12 o 
   8   5   3      466.29      470.27     68.92 o 
  -8   6   3      288.63      368.10     76.84 o 
  -7   6   3       72.58       63.96     44.95 o 
  -6   6   3      721.83      718.25     68.63 o 
  -5   6   3       69.01       46.26     16.37 o 
  -4   6   3      466.74      472.52     42.62 o 
  -3   6   3      495.99      427.95     48.65 o 
  -2   6   3      381.32      370.01     72.21 o 
  -1   6   3      533.55      508.07     54.99 o 
   0   6   3        0.03       -2.25      8.95 o 
   1   6   3      551.25      555.84     48.08 o 
   2   6   3      312.02      395.89     66.00 o 
   3   6   3      599.36      576.02     62.19 o 
   4   6   3      526.27      464.27     44.79 o 
   5   6   3       71.01       66.21     19.30 o 
   6   6   3      705.61      645.42     59.61 o 
   7   6   3       63.14       59.07     29.28 o 
   8   6   3      279.84      198.00     44.14 o 
  -8   7   3      194.94      215.76     68.87 o 
  -7   7   3       67.69      125.26     49.44 o 
  -6   7   3     1456.19     1599.06    244.68 o 
  -5   7   3      165.43      137.52     26.76 o 
  -4   7   3     2165.21     1748.98    169.69 o 
  -3   7   3      399.04      374.95     43.40 o 
  -2   7   3       89.45       74.63     18.85 o 
  -1   7   3      503.66      603.19     97.23 o 
   0   7   3       33.00       20.03     14.84 o 
   1   7   3      510.91      535.19     51.41 o 
   2   7   3       98.78      139.80     35.65 o 
   3   7   3      397.32      398.71     66.36 o 
   4   7   3     1817.92     1677.99    162.00 o 
   5   7   3      151.98      143.92     24.19 o 
   6   7   3     1260.06     1104.08     94.45 o 
   7   7   3       60.90       67.62     21.22 o 
   8   7   3      206.02      163.22     40.93 o 
  -8   8   3      646.50      557.83    111.14 o 
  -7   8   3      365.62      353.94     81.56 o 
  -6   8   3     1607.25     1462.59    226.85 o 
  -5   8   3      253.65      193.60     30.97 o 
  -4   8   3     1229.69      927.75    147.09 o 
  -3   8   3      409.92      353.55     41.68 o 
  -2   8   3      439.95      490.13     53.80 o 
  -1   8   3     2878.88     2678.34    252.06 o 
   0   8   3       38.90       23.26     15.11 o 
   1   8   3     2911.45     2954.77    231.14 o 
   2   8   3      433.43      481.22     53.16 o 
   3   8   3      347.13      347.08     43.39 o 
   4   8   3     1451.80     1209.19    119.65 o 
   5   8   3      242.60      231.99     36.74 o 
   6   8   3     1701.83     1494.95    225.06 o 
   7   8   3      366.51      310.18     51.09 o 
   8   8   3      673.42      638.82     84.11 o 
  -8   9   3       46.99       65.22     47.13 o 
  -7   9   3      207.95      147.78     53.08 o 
  -6   9   3      546.35      621.68    111.41 o 
  -5   9   3      152.74      141.13     49.11 o 
  -4   9   3      571.19      525.21     58.34 o 
  -3   9   3      306.84      242.47     33.30 o 
  -2   9   3      802.03      726.84     75.18 o 
  -1   9   3      275.17      285.69     35.66 o 
   0   9   3       10.97        6.31     14.09 o 
   1   9   3      246.26      228.86     25.88 o 
   2   9   3      841.58      858.99     86.84 o 
   3   9   3      360.44      304.11     39.70 o 
   4   9   3      603.02      502.80     58.65 o 
   5   9   3      135.44      167.77     62.27 o 
   6   9   3      568.68      411.50     53.78 o 
   7   9   3      175.83      162.38     32.85 o 
   8   9   3       52.86       43.10     43.21 o 
  -8  10   3      155.03      231.93     71.96 o 
  -7  10   3      403.78      500.33    101.15 o 
  -6  10   3      257.53      213.17     57.72 o 
  -5  10   3      294.83      274.20     58.88 o 
  -4  10   3      480.37      487.10     60.04 o 
  -3  10   3      350.06      344.03     42.85 o 
  -2  10   3      110.12      102.60     21.32 o 
  -1  10   3     2095.17     1988.89    191.19 o 
   0  10   3       82.40      103.96     14.40 o 
   1  10   3     2133.59     2159.25    206.31 o 
   2  10   3       90.79       84.13     13.77 o 
   3  10   3      287.52      282.69     38.41 o 
   4  10   3      455.87      486.81     57.46 o 
   5  10   3      280.62      252.64     53.17 o 
   6  10   3      241.48      215.15     37.83 o 
   7  10   3      398.49      311.31     64.12 o 
   8  10   3      134.36       98.33     49.66 o 
  -8  11   3      492.53      442.78     99.00 o 
  -7  11   3      397.03      392.29     87.35 o 
  -6  11   3     1354.25     1153.80    184.20 o 
  -5  11   3      379.54      317.41     65.83 o 
  -4  11   3     1152.25      997.34    100.85 o 
  -3  11   3      492.69      531.59     58.30 o 
  -2  11   3      214.77      226.51     32.09 o 
  -1  11   3      332.79      341.74     41.93 o 
   0  11   3       24.41       18.72     12.45 o 
   1  11   3      320.37      358.15     44.73 o 
   2  11   3      195.18      218.56     23.62 o 
   3  11   3      592.82      652.37     71.43 o 
   4  11   3      974.73      970.23    103.71 o 
   5  11   3      427.35      369.97     49.36 o 
   6  11   3     1177.72      999.60    106.16 o 
   7  11   3      423.85      325.98     49.94 o 
   8  11   3      406.36      253.06     70.08 o 
  -7  12   3       47.97       63.07     45.47 o 
  -6  12   3      608.73      572.12    105.12 o 
  -5  12   3      254.30      243.13     57.22 o 
  -4  12   3      978.72      866.56     89.47 o 
  -3  12   3      435.70      500.11     56.40 o 
  -2  12   3      674.94      712.03     78.94 o 
  -1  12   3     1270.19     1224.20    120.58 o 
   0  12   3       21.36       21.73     10.19 o 
   1  12   3     1287.88     1373.33    111.09 o 
   2  12   3      764.16      757.52     65.84 o 
   3  12   3      429.14      428.36     41.60 o 
   4  12   3     1187.99     1149.94    116.60 o 
   5  12   3      298.84      274.96     42.35 o 
   6  12   3      736.37      646.01     75.76 o 
   7  12   3       50.75       42.17     25.71 o 
  -7  13   3      166.86      174.98     60.98 o 
  -6  13   3      593.02      574.94    107.16 o 
  -5  13   3      401.43      403.27     78.74 o 
  -4  13   3      549.14      579.02     71.68 o 
  -3  13   3      392.51      377.27     46.16 o 
  -2  13   3       94.85      125.43     25.41 o 
  -1  13   3      214.42      220.28     33.67 o 
   0  13   3       15.87       18.00     10.52 o 
   1  13   3      198.99      206.34     23.67 o 
   2  13   3      110.26      141.18     18.97 o 
   3  13   3      359.31      422.97     61.64 o 
   4  13   3      513.42      632.79     73.31 o 
   5  13   3      386.28      400.63     54.08 o 
   6  13   3      648.94      555.15     67.83 o 
   7  13   3      180.07      168.66     35.76 o 
  -7  14   3      386.42      284.52     74.05 o 
  -6  14   3      111.81       88.84     43.87 o 
  -5  14   3      359.28      280.05     63.51 o 
  -4  14   3      306.50      340.54     44.83 o 
  -3  14   3     1501.23     1488.66    146.06 o 
  -2  14   3      222.81      164.01     29.28 o 
  -1  14   3      176.32      217.57     25.81 o 
   0  14   3        7.51       19.92     12.10 o 
   1  14   3      174.06      194.85     33.23 o 
   2  14   3      214.69      247.15     38.96 o 
   3  14   3     1521.98     1492.94    200.53 o 
   4  14   3      353.79      333.44     73.64 o 
   5  14   3      311.01      264.36     43.39 o 
   6  14   3      102.75      152.67     39.51 o 
   7  14   3      371.05      270.71     47.15 o 
  -6  15   3      335.29      314.54     73.39 o 
  -5  15   3      231.45      236.67     59.49 o 
  -4  15   3      856.30      890.10     93.50 o 
  -3  15   3      257.57      223.12     34.88 o 
  -2  15   3      331.39      336.79     44.73 o 
  -1  15   3       94.53      120.11     19.33 o 
   0  15   3       22.98        3.05     32.75 o 
   1  15   3       93.04       63.29     25.27 o 
   2  15   3      339.04      422.09     54.81 o 
   3  15   3      245.39      288.10     62.36 o 
   4  15   3      749.99      841.19    127.19 o 
   5  15   3      282.90      268.95     44.38 o 
   6  15   3      303.63      329.05     49.72 o 
  -6  16   3      144.31      183.04     57.06 o 
  -5  16   3      390.02      448.46     88.62 o 
  -4  16   3      967.39      776.52    129.13 o 
  -3  16   3      340.96      364.42     73.50 o 
  -2  16   3       70.62       35.88     21.31 o 
  -1  16   3       32.44       -3.73     18.55 o 
   0  16   3        4.65      -11.51     17.51 o 
   1  16   3       37.06       31.38     21.62 o 
   2  16   3       62.19      127.78     30.90 o 
   3  16   3      288.71      363.26     52.70 o 
   4  16   3      920.51      991.23    146.40 o 
   5  16   3      328.03      373.14     75.43 o 
   6  16   3      142.67      153.60     59.95 o 
  -6  17   3      307.91      335.73     78.19 o 
  -5  17   3      139.51      146.12     50.38 o 
  -4  17   3      793.05      806.04    134.64 o 
  -3  17   3       54.16       51.85     22.19 o 
  -2  17   3       34.76       47.65     21.35 o 
  -1  17   3      286.06      325.51     45.22 o 
   0  17   3       43.35       44.73     22.59 o 
   1  17   3      292.35      356.11     49.42 o 
   2  17   3       39.01       40.78     24.77 o 
   3  17   3       45.39       18.57     31.26 o 
   4  17   3      861.81      975.67    145.74 o 
   5  17   3      146.91       90.44     50.55 o 
   6  17   3      313.54      548.45     97.95 o 
  -5  18   3      321.15      300.91     71.74 o 
  -4  18   3      512.73      549.11     99.82 o 
  -3  18   3      125.94      117.83     27.80 o 
  -2  18   3       77.07       77.34     25.13 o 
  -1  18   3      166.03      214.19     36.07 o 
   0  18   3       29.97       27.33     21.99 o 
   1  18   3      164.81      186.74     53.28 o 
   2  18   3       80.44       62.63     32.97 o 
   3  18   3      118.38      131.31     52.86 o 
   4  18   3      593.15      629.57    106.45 o 
   5  18   3      303.87      285.73     69.86 o 
  -5  19   3      387.75      537.47    104.24 o 
  -4  19   3      423.20      384.89     79.74 o 
  -3  19   3      173.78      194.22     34.24 o 
  -2  19   3      129.96      221.11     58.44 o 
  -1  19   3      207.47      161.98     32.83 o 
   0  19   3        2.93      -11.65     25.99 o 
   1  19   3      228.41      260.96     42.99 o 
   2  19   3      130.85      133.09     34.21 o 
   3  19   3      210.06      211.20     66.66 o 
   4  19   3      346.27      435.57    144.96 o 
   5  19   3      413.51      484.50     92.54 o 
  -4  20   3      116.41      178.40     53.53 o 
  -3  20   3       62.82       40.52     22.63 o 
  -2  20   3       70.59       89.59     26.46 o 
  -1  20   3       55.99       34.12     24.42 o 
   0  20   3        2.60       -2.76     20.65 o 
   1  20   3       55.01       81.77     29.08 o 
   2  20   3       64.90       73.50     29.57 o 
   3  20   3       68.60       86.91     61.78 o 
   4  20   3      137.92      118.42     74.94 o 
  -4  21   3      145.44      152.30     53.69 o 
  -3  21   3      100.30      153.29     48.06 o 
  -2  21   3       43.77       65.18     26.66 o 
  -1  21   3        5.11       36.72     24.15 o 
   0  21   3        6.26       -1.04     47.59 o 
   1  21   3        4.67      -16.37     22.00 o 
   2  21   3       45.75       35.24     45.88 o 
   3  21   3       88.79      175.87     40.90 o 
   4  21   3      146.47      237.77     48.72 o 
  -3  22   3      145.70      274.58     65.61 o 
  -2  22   3       33.02        5.36     22.60 o 
  -1  22   3       58.79       82.25     28.60 o 
   0  22   3        1.27        0.34     22.36 o 
   1  22   3       58.27      126.73     35.02 o 
   2  22   3       40.26       21.15     35.90 o 
   3  22   3      130.44      252.75     71.13 o 
  -1  23   3       28.33       47.40     26.31 o 
   0  23   3        4.96       14.26     32.36 o 
   1  23   3       31.97       44.54     31.37 o 
   0 -23   4      293.58      442.17    107.41 o 
  -2 -22   4      157.66      261.20     50.03 o 
  -1 -22   4       40.59       32.27     34.20 o 
   0 -22   4      197.40      229.67     49.42 o 
   1 -22   4       36.06       59.21     37.19 o 
   2 -22   4      161.12      176.03     69.31 o 
  -3 -21   4      221.87      342.64     63.30 o 
  -2 -21   4      143.34      165.94     42.35 o 
  -1 -21   4      628.09      754.00    127.64 o 
   0 -21   4      198.42      190.65     63.57 o 
   1 -21   4      610.69      664.05    255.35 o 
   2 -21   4      141.63      134.85     40.54 o 
   3 -21   4      203.44      271.27     52.26 o 
  -4 -20   4      211.84      320.49     66.60 o 
  -3 -20   4      129.39      191.47     36.99 o 
  -2 -20   4      885.87     1111.10    124.56 o 
  -1 -20   4      105.06      161.79     59.27 o 
   0 -20   4      638.14      703.95    121.84 o 
   1 -20   4      111.08      193.07     68.43 o 
   2 -20   4      876.17      882.22    263.19 o 
   3 -20   4      139.79      126.24     39.89 o 
   4 -20   4      223.57      234.08     54.38 o 
  -5 -19   4      105.92      142.11     52.59 o 
  -4 -19   4      121.51      196.92     46.25 o 
  -3 -19   4      141.48      166.73     34.95 o 
  -2 -19   4      127.79      100.02     35.08 o 
  -1 -19   4       13.76        9.16     41.33 o 
   0 -19   4       71.37       66.99     46.74 o 
   1 -19   4       16.40       23.08     27.88 o 
   2 -19   4      106.96      153.63     37.06 o 
   3 -19   4      152.67      122.85     39.20 o 
   4 -19   4      108.12      119.32     40.69 o 
   5 -19   4      111.04       89.15     43.58 o 
  -5 -18   4       70.20       63.40     43.48 o 
  -4 -18   4       39.38       71.29     64.26 o 
  -3 -18   4       97.98       84.78     28.85 o 
  -2 -18   4       79.52       61.34     28.23 o 
  -1 -18   4       49.91       99.77     49.00 o 
   0 -18   4      642.12      594.09    104.24 o 
   1 -18   4       51.73       13.96     26.84 o 
   2 -18   4       84.12       92.10     26.38 o 
   3 -18   4      108.22       70.25     39.43 o 
   4 -18   4       36.63       31.36     34.17 o 
   5 -18   4       72.43       56.34     41.97 o 
  -6 -17   4       82.33        6.16     38.21 o 
  -5 -17   4      131.33      124.97     43.04 o 
  -4 -17   4       91.49       66.16     35.00 o 
  -3 -17   4      214.29      208.46     34.97 o 
  -2 -17   4      306.94      380.77     46.92 o 
  -1 -17   4      634.87      739.49    121.34 o 
   0 -17   4      365.15      405.98     55.82 o 
   1 -17   4      637.65      662.24    150.95 o 
   2 -17   4      366.83      336.24     62.58 o 
   3 -17   4      240.04      256.50     47.19 o 
   4 -17   4      105.23       24.39     80.59 o 
   5 -17   4      123.78      112.65     60.76 o 
   6 -17   4       85.33       81.32     48.03 o 
  -6 -16   4      101.58       89.32     69.47 o 
  -5 -16   4      187.08      134.73     42.64 o 
  -4 -16   4      109.70      108.17     29.29 o 
  -3 -16   4      202.18      221.65     34.94 o 
  -2 -16   4     2267.47     2272.75    228.49 o 
  -1 -16   4      439.12      391.68     78.41 o 
   0 -16   4     4751.02     4778.45    462.31 o 
   1 -16   4      386.60      349.19     70.58 o 
   2 -16   4     2196.31     2119.15    213.94 o 
   3 -16   4      187.69      191.71     53.64 o 
   4 -16   4      113.68      111.77     38.65 o 
   5 -16   4      192.31      147.16     45.57 o 
   6 -16   4       95.27       37.84     42.91 o 
  -6 -15   4      167.85       90.60     42.05 o 
  -5 -15   4       45.34       52.82     36.95 o 
  -4 -15   4      120.53      147.28     30.62 o 
  -3 -15   4      363.20      363.84     44.47 o 
  -2 -15   4      655.30      756.58     89.56 o 
  -1 -15   4       23.86       -4.64     39.62 o 
   0 -15   4     1162.81     1173.29    122.66 o 
   1 -15   4       22.66      -10.02     23.32 o 
   2 -15   4      689.48      701.72    190.13 o 
   3 -15   4      350.24      289.82    135.11 o 
   4 -15   4      103.96       80.52     41.97 o 
   5 -15   4       44.94       -6.22     33.28 o 
   6 -15   4      171.35      140.00     49.49 o 
  -7 -14   4       17.78       36.93     40.17 o 
  -6 -14   4       47.49       19.97     36.23 o 
  -5 -14   4       92.05       94.01     38.85 o 
  -4 -14   4      463.83      372.70     44.51 o 
  -3 -14   4     1259.58     1217.09    106.51 o 
  -2 -14   4     1169.64     1155.20    121.89 o 
  -1 -14   4     1010.27     1023.65     89.43 o 
   0 -14   4     1026.91     1041.80    110.91 o 
   1 -14   4      965.18      990.32    124.30 o 
   2 -14   4     1260.97     1341.84    139.69 o 
   3 -14   4     1166.67     1158.96    157.74 o 
   4 -14   4      543.32      510.00     99.22 o 
   5 -14   4       85.09      146.66     43.89 o 
   6 -14   4       41.90      -29.78     36.61 o 
   7 -14   4       16.52       18.38     59.32 o 
  -7 -13   4       80.11       48.79     41.55 o 
  -6 -13   4      224.16      145.94    111.44 o 
  -5 -13   4      327.10      214.41     47.24 o 
  -4 -13   4      394.84      318.79     78.69 o 
  -3 -13   4     1248.92     1070.45     94.97 o 
  -2 -13   4      808.07      987.01    113.76 o 
  -1 -13   4     1609.40     1578.08    130.80 o 
   0 -13   4     2026.44     2108.56    208.90 o 
   1 -13   4     1595.16     1542.63    156.76 o 
   2 -13   4      863.65      770.23     87.33 o 
   3 -13   4     1132.97     1114.14    269.81 o 
   4 -13   4      430.25      416.28    110.06 o 
   5 -13   4      319.45      290.88     54.43 o 
   6 -13   4      245.74      259.63     55.81 o 
   7 -13   4       71.06       16.48     38.98 o 
  -7 -12   4       54.17       80.67     45.88 o 
  -6 -12   4      145.39      116.79    104.76 o 
  -5 -12   4      639.47      552.98    145.29 o 
  -4 -12   4      729.32      686.10     86.43 o 
  -3 -12   4      695.70      761.91     72.48 o 
  -2 -12   4     1386.92     1242.59    129.60 o 
  -1 -12   4      515.94      627.74     64.03 o 
   0 -12   4      854.34      852.43     91.99 o 
   1 -12   4      475.41      548.09     64.93 o 
   2 -12   4     1189.70     1246.61    129.40 o 
   3 -12   4      684.78      655.91     78.63 o 
   4 -12   4      627.01      671.32     82.60 o 
   5 -12   4      606.00      569.35     76.27 o 
   6 -12   4      143.00      103.13     42.80 o 
   7 -12   4       65.26       32.36     32.58 o 
  -7 -11   4      129.90       88.01     43.62 o 
  -6 -11   4      314.27      356.11     88.51 o 
  -5 -11   4      223.81      222.49     45.90 o 
  -4 -11   4      173.12      186.10     43.84 o 
  -3 -11   4      355.92      341.58     40.92 o 
  -2 -11   4      303.02      389.48     53.80 o 
  -1 -11   4      523.65      526.71     51.66 o 
   0 -11   4     1268.58     1278.43    129.81 o 
   1 -11   4      511.57      542.42     63.68 o 
   2 -11   4      360.66      315.48     49.00 o 
   3 -11   4      410.04      339.74    115.55 o 
   4 -11   4      202.45      197.58     41.15 o 
   5 -11   4      221.04      191.52     43.86 o 
   6 -11   4      287.96      208.66     48.95 o 
   7 -11   4      108.31      150.27     36.13 o 
  -8 -10   4       17.17       55.81     45.15 o 
  -7 -10   4      134.41       93.25     43.74 o 
  -6 -10   4      236.71      152.87     45.34 o 
  -5 -10   4       86.64      129.85     37.46 o 
  -4 -10   4      577.53      580.25     74.40 o 
  -3 -10   4      429.11      450.77     47.88 o 
  -2 -10   4     1858.50     1624.41    163.71 o 
  -1 -10   4      341.75      365.37     37.99 o 
   0 -10   4     3607.78     3496.10    338.41 o 
   1 -10   4      417.38      445.10     53.43 o 
   2 -10   4     1757.49     1600.82    161.52 o 
   3 -10   4      523.74      509.96     50.14 o 
   4 -10   4      632.06      613.38     60.20 o 
   5 -10   4       96.03       60.35     32.39 o 
   6 -10   4      258.25      216.25     49.77 o 
   7 -10   4      137.00      117.04     35.01 o 
   8 -10   4       19.93      -22.03     35.94 o 
  -8  -9   4      424.32      367.20     71.35 o 
  -7  -9   4       48.40       91.25     53.64 o 
  -6  -9   4      185.50      180.56     45.83 o 
  -5  -9   4       66.51       32.10     30.75 o 
  -4  -9   4      413.69      427.13     59.67 o 
  -3  -9   4      404.16      397.59     43.81 o 
  -2  -9   4      675.54      751.25     84.50 o 
  -1  -9   4     6415.88     5657.46    446.04 o 
   0  -9   4      942.45     1066.92    108.98 o 
   1  -9   4     6542.92     6215.22    596.66 o 
   2  -9   4      661.63      671.02     75.66 o 
   3  -9   4      387.35      450.25     59.65 o 
   4  -9   4      370.85      444.32     47.13 o 
   5  -9   4       75.45       68.61     46.16 o 
   6  -9   4      185.63      163.42     33.79 o 
   7  -9   4       42.28       16.45     26.30 o 
   8  -9   4      390.95      362.94     66.05 o 
  -8  -8   4       74.80      108.19     50.97 o 
  -7  -8   4       53.59       20.39     39.77 o 
  -6  -8   4       49.49       58.55     83.02 o 
  -5  -8   4      214.09      316.03     52.81 o 
  -4  -8   4      123.94      116.42     32.53 o 
  -3  -8   4       94.59      153.38     38.02 o 
  -2  -8   4      233.33      203.86     36.15 o 
  -1  -8   4      241.33      363.51     77.64 o 
   0  -8   4     2396.69     2251.49    180.40 o 
   1  -8   4      242.69      327.92     67.02 o 
   2  -8   4      253.33      239.45     52.75 o 
   3  -8   4      109.91       91.98     39.54 o 
   4  -8   4      147.07      159.14     84.23 o 
   5  -8   4      205.26      200.80     42.88 o 
   6  -8   4       44.02       21.57     23.98 o 
   7  -8   4       53.77      108.34     37.14 o 
   8  -8   4       80.57       85.33     45.00 o 
  -8  -7   4      626.51      767.99    167.09 o 
  -7  -7   4       25.22       49.41     40.95 o 
  -6  -7   4      203.09      317.68     63.07 o 
  -5  -7   4      296.62      475.75     67.48 o 
  -4  -7   4       95.05      173.35     24.70 o 
  -3  -7   4      761.10      872.56     97.33 o 
  -2  -7   4      304.60      300.79     71.76 o 
  -1  -7   4      233.13      266.46     60.67 o 
   0  -7   4      706.97      758.32     67.07 o 
   1  -7   4      203.10      186.30     50.68 o 
   2  -7   4      355.08      289.89     40.17 o 
   3  -7   4      820.62      904.05     97.27 o 
   4  -7   4       88.86      123.03     81.83 o 
   5  -7   4      332.84      364.24     54.00 o 
   6  -7   4      201.68      227.57     36.40 o 
   7  -7   4       21.68        0.60     55.46 o 
   8  -7   4      646.66      758.26    103.16 o 
  -8  -6   4      142.18      173.35     56.18 o 
  -7  -6   4      182.04      264.28     56.07 o 
  -6  -6   4       88.80      168.79     44.59 o 
  -5  -6   4      549.94      876.15    208.75 o 
  -4  -6   4      780.33     1032.71    152.46 o 
  -3  -6   4      560.67      655.09     75.90 o 
  -1  -6   4     1138.30     1146.00    117.34 o 
   0  -6   4     7416.21     6541.14    514.68 o 
   1  -6   4     1050.76     1117.39    113.38 o 
   2  -6   4     6198.96     5653.53    539.22 o 
   3  -6   4      574.77      602.79     69.36 o 
   4  -6   4      711.48      773.89     86.50 o 
   5  -6   4      513.58      456.26     60.59 o 
   6  -6   4       83.73      108.23     29.83 o 
   7  -6   4      174.01      271.58     51.26 o 
   8  -6   4      152.92      138.77     43.91 o 
  -8  -5   4      131.88      196.31     56.08 o 
  -7  -5   4      343.07      424.67     69.42 o 
  -6  -5   4      260.63      320.66     56.79 o 
  -5  -5   4      215.37      273.04     34.57 o 
  -4  -5   4      936.21     1188.50    103.19 o 
  -3  -5   4     2582.78     3170.73    285.90 o 
  -2  -5   4     1842.46     2324.59    237.23 o 
  -1  -5   4     1343.47     1306.39    131.95 o 
   0  -5   4      532.02      590.05     45.54 o 
   1  -5   4     1305.20     1188.31     97.83 o 
   2  -5   4     1839.79     1833.48    179.56 o 
   3  -5   4     2392.26     2242.19    173.10 o 
   4  -5   4      991.56      977.48    115.11 o 
   5  -5   4      261.16      331.17     40.51 o 
   6  -5   4      247.82      240.61     36.12 o 
   7  -5   4      331.91      240.93     47.64 o 
   8  -5   4      133.08      164.70     46.67 o 
  -8  -4   4       25.53       77.14     44.47 o 
  -7  -4   4       99.13      197.67     48.39 o 
  -6  -4   4      486.81      616.86     61.92 o 
  -5  -4   4      261.76      445.89    106.57 o 
  -4  -4   4      299.73      457.09     58.06 o 
  -3  -4   4     2405.29     3082.73    446.48 o 
  -2  -4   4      493.29      639.07     71.30 o 
  -1  -4   4     2797.21     3274.16    261.46 o 
   0  -4   4      565.22      600.16     46.01 o 
   1  -4   4     2645.58     2716.79    217.54 o 
   2  -4   4      520.00      532.36     61.20 o 
   3  -4   4     2083.11     2257.80    173.10 o 
   4  -4   4      290.83      305.32     63.57 o 
   5  -4   4      297.49      328.00     44.59 o 
   6  -4   4      492.52      468.95     51.52 o 
   7  -4   4      111.20      108.37     35.74 o 
   8  -4   4       28.63       23.96     49.66 o 
  -8  -3   4      163.77      153.09     48.89 o 
  -7  -3   4       22.42       69.57     43.92 o 
  -6  -3   4      182.34      208.99     31.99 o 
  -5  -3   4      124.54      202.18     43.85 o 
  -4  -3   4      411.26      647.68     85.53 o 
  -3  -3   4      829.80     1106.06     96.52 o 
  -2  -3   4     1168.58     1628.02    309.07 o 
  -1  -3   4     2870.47     3105.93    318.23 o 
   0  -3   4     6744.21     6406.34    443.37 o 
   1  -3   4     2853.74     2442.42    195.67 o 
   2  -3   4     1235.67     1223.71     97.00 o 
   3  -3   4      994.62     1264.57    205.48 o 
   4  -3   4      475.00      714.59     53.10 o 
   5  -3   4      113.08      245.11     50.98 o 
   6  -3   4      214.71      319.71    113.79 o 
   7  -3   4       26.58      119.79     36.17 o 
   8  -3   4      170.18      123.89     41.47 o 
  -8  -2   4        4.64      -24.42     35.93 o 
  -7  -2   4      179.73      204.41     35.03 o 
  -6  -2   4      329.33      533.54     55.93 o 
  -5  -2   4      281.59      435.20     39.71 o 
  -4  -2   4     1447.66     2453.30    204.90 o 
  -3  -2   4      347.37      488.20     97.24 o 
  -2  -2   4     5968.06     5776.15    820.99 o 
  -1  -2   4      821.40      882.63    130.89 o 
   0  -2   4     9250.56     8683.45    711.85 o 
   1  -2   4      727.04      683.34     59.24 o 
   2  -2   4     5651.56     4827.85    365.66 o 
   3  -2   4      380.69      421.24    136.88 o 
   4  -2   4     1336.52     1839.83    142.84 o 
   5  -2   4      241.44      304.29     48.60 o 
   6  -2   4      272.66      244.62     60.59 o 
   7  -2   4      203.04      121.94     36.67 o 
   8  -2   4        3.79       -1.99     49.94 o 
  -8  -1   4      103.47      108.29     54.85 o 
  -7  -1   4       90.85      161.96     30.97 o 
  -6  -1   4      905.36     1215.55     94.80 o 
  -5  -1   4      389.61      582.43     49.70 o 
  -4  -1   4     1326.50     1869.44    210.26 o 
  -3  -1   4     1104.23     1078.03    162.95 o 
  -1  -1   4     8045.30     7236.19    728.77 o 
   0  -1   4       52.65       56.28     14.71 o 
   1  -1   4     8099.40     6940.92    462.88 o 
   2  -1   4     1311.72     1133.27    154.67 o 
   3  -1   4     1097.49     1092.69     76.93 o 
   4  -1   4     1539.47     1603.92    139.25 o 
   5  -1   4      413.21      687.24     77.62 o 
   6  -1   4     1022.12      947.14    108.63 o 
   7  -1   4       82.57       82.50     33.42 o 
   8  -1   4       85.26       69.07     39.23 o 
  -8   0   4       29.60       54.02     77.59 o 
  -7   0   4      723.28      935.56     87.83 o 
  -6   0   4      222.81      327.90     35.34 o 
  -5   0   4      672.53      709.75     58.10 o 
  -4   0   4       45.40       55.43     15.61 o 
  -3   0   4     1150.74     1265.31    155.59 o 
  -2   0   4        6.25      142.71     32.25 o 
  -1   0   4      466.55      882.36    132.71 o 
   0   0   4      538.83      461.78     53.20 o 
   1   0   4      568.87      512.08     45.65 o 
   2   0   4        5.98        6.87     14.37 o 
   3   0   4     1407.54     1445.84     98.83 o 
   4   0   4       40.50       70.19     20.91 o 
   5   0   4      821.61      873.85     62.41 o 
   6   0   4      202.93      533.40    296.82 o 
   7   0   4      610.74      573.58     76.40 o 
   8   0   4       27.91       69.74     36.55 o 
  -8   1   4      107.31       94.40     93.92 o 
  -7   1   4       90.76      192.43     29.39 o 
  -6   1   4      910.84     1114.44    130.63 o 
  -5   1   4      379.96      494.09     43.78 o 
  -4   1   4     1319.92     1807.17    152.89 o 
  -3   1   4     1083.57     1239.16    184.86 o 
  -2   1   4     1194.89     1461.68    140.05 o 
  -1   1   4     8126.88     6413.90    642.87 o 
   0   1   4       56.54       62.22     13.39 o 
   1   1   4     8180.87     6889.55    643.89 o 
   2   1   4     1312.48     1253.30    101.93 o 
   3   1   4     1078.37      929.48    139.78 o 
   4   1   4     1532.85     1661.03    111.39 o 
   5   1   4      403.64      534.18     62.25 o 
   6   1   4     1027.17      967.68    201.80 o 
   7   1   4       82.51      149.45     77.67 o 
   8   1   4       88.58       89.77     51.37 o 
  -8   2   4        5.12       -6.95     39.57 o 
  -7   2   4      177.89      145.17     53.81 o 
  -6   2   4      330.21      461.15     54.11 o 
  -5   2   4      284.71      469.13     57.92 o 
  -4   2   4     1443.62     2323.29    284.85 o 
  -3   2   4      372.48      486.57     92.70 o 
  -2   2   4     5921.42     5333.04    759.19 o 
  -1   2   4      830.81      928.51     85.91 o 
   0   2   4     9160.77     7400.67    573.10 o 
   1   2   4      737.21      649.00     55.09 o 
   2   2   4     5607.73     4814.02    375.16 o 
   3   2   4      407.07      373.42     36.71 o 
   4   2   4     1333.91     1270.45    103.26 o 
   5   2   4      244.73      260.93     36.19 o 
   6   2   4      273.24      347.10     52.23 o 
   7   2   4      201.00      205.68     44.17 o 
   8   2   4        4.22       38.25     62.63 o 
  -8   3   4      171.43      148.66     53.47 o 
  -7   3   4       23.22       45.03     38.74 o 
  -6   3   4      175.15      208.96     35.92 o 
  -5   3   4      123.14      112.54     25.14 o 
  -4   3   4      401.60      657.34    127.75 o 
  -3   3   4      799.30      986.41     81.24 o 
  -2   3   4     1145.73      980.78     82.21 o 
  -1   3   4     2936.13     2215.16    175.34 o 
   0   3   4     6712.96     5364.78    364.15 o 
   1   3   4     2918.35     2366.58    186.38 o 
   2   3   4     1212.30     1050.70    102.27 o 
   3   3   4      961.95      902.29     76.26 o 
   4   3   4      464.43      456.26     43.54 o 
   5   3   4      111.89      105.29     28.69 o 
   6   3   4      207.00      194.86     26.98 o 
   7   3   4       27.44       -7.94     26.13 o 
   8   3   4      177.82      156.57     43.19 o 
  -8   4   4       25.27      171.56     64.62 o 
  -7   4   4      106.43       80.51     44.09 o 
  -6   4   4      488.62      573.52     55.60 o 
  -5   4   4      269.49      326.25     35.14 o 
  -4   4   4      304.66      395.07     38.08 o 
  -3   4   4     2424.73     2380.32    226.18 o 
  -2   4   4      484.97      433.42     40.75 o 
  -1   4   4     2820.68     2485.93    197.23 o 
   0   4   4      541.87      473.31     38.64 o 
   1   4   4     2668.24     2434.33    191.92 o 
   2   4   4      510.99      440.44     49.47 o 
   3   4   4     2101.67     1862.91    149.40 o 
   4   4   4      295.77      347.40     35.55 o 
   5   4   4      305.61      157.80     53.74 o 
   6   4   4      494.84      441.07     47.90 o 
   7   4   4      118.90       84.73     33.05 o 
   8   4   4       28.38       56.17     34.04 o 
  -8   5   4      136.40      190.65     65.22 o 
  -7   5   4      342.91      432.57     90.66 o 
  -6   5   4      261.31      222.29     58.74 o 
  -5   5   4      212.67      226.31     28.02 o 
  -4   5   4      933.88      951.44     79.68 o 
  -3   5   4     2626.20     2263.94    217.19 o 
  -2   5   4     1841.84     1491.35    144.86 o 
  -1   5   4     1345.06     1083.31     87.45 o 
   0   5   4      547.69      517.38     45.01 o 
   1   5   4     1307.73     1082.40     88.35 o 
   2   5   4     1842.38     1456.73    140.56 o 
   3   5   4     2435.86     2164.05    205.11 o 
   4   5   4      990.97      898.04     76.53 o 
   5   5   4      258.09      231.80     29.28 o 
   6   5   4      248.24      222.48     40.61 o 
   7   5   4      331.70      266.73     65.72 o 
   8   5   4      137.79      136.03     41.57 o 
  -8   6   4      144.44      183.76     65.39 o 
  -7   6   4      180.45      267.08     70.30 o 
  -6   6   4       87.93       95.13     46.02 o 
  -5   6   4      539.74      509.99     47.83 o 
  -4   6   4      790.42      827.26     86.47 o 
  -3   6   4      560.87      480.64     54.74 o 
  -2   6   4     6376.22     5024.55    470.71 o 
  -1   6   4     1133.43      984.23     81.24 o 
   0   6   4     7382.04     6377.82    494.06 o 
   1   6   4     1044.73     1082.17     88.31 o 
   2   6   4     6235.19     5302.15    491.37 o 
   3   6   4      574.44      517.88     57.42 o 
   4   6   4      720.48      704.83     75.44 o 
   5   6   4      503.27      465.97     45.95 o 
   6   6   4       82.68       53.57     20.04 o 
   7   6   4      172.32      156.12     39.61 o 
   8   6   4      155.21       88.37     36.80 o 
  -8   7   4      629.80      842.35    151.53 o 
  -7   7   4       24.79       93.26     48.34 o 
  -6   7   4      195.13      126.92     46.52 o 
  -5   7   4      298.00      248.46     37.59 o 
  -4   7   4       96.84      118.34     26.03 o 
  -3   7   4      765.21      686.46     72.61 o 
  -2   7   4      300.06      228.70     36.17 o 
  -1   7   4      218.62      249.69     51.04 o 
   0   7   4      699.81      662.79     55.80 o 
   1   7   4      188.95      213.06     28.13 o 
   2   7   4      350.49      310.64     39.21 o 
   3   7   4      825.33      783.57     81.08 o 
   4   7   4       90.70      151.77     28.77 o 
   5   7   4      334.71      358.83     46.61 o 
   6   7   4      193.73      171.89     28.39 o 
   7   7   4       21.26       -4.73     26.67 o 
   8   7   4      650.15      539.58     76.69 o 
  -8   8   4       73.56       22.13     44.42 o 
  -7   8   4       49.51       80.07     48.73 o 
  -6   8   4       48.35       17.82     34.05 o 
  -5   8   4      223.07      214.14     34.99 o 
  -4   8   4      119.38      119.00     25.97 o 
  -3   8   4       90.18       52.94     33.50 o 
  -2   8   4      241.70      242.66     33.13 o 
  -1   8   4      248.08      261.07     34.47 o 
   0   8   4     2470.04     2295.72    180.06 o 
   1   8   4      250.11      236.94     25.88 o 
   2   8   4      261.41      226.83     32.40 o 
   3   8   4      104.85      114.46     25.02 o 
   4   8   4      141.71      178.37     31.36 o 
   5   8   4      214.09      262.44     40.85 o 
   6   8   4       42.83       44.11     28.64 o 
   7   8   4       49.62       55.57     25.24 o 
   8   8   4       79.28       53.91     46.46 o 
  -8   9   4      418.66      366.30     88.40 o 
  -7   9   4       49.16       64.95     47.40 o 
  -6   9   4      184.22      130.78     48.84 o 
  -5   9   4       68.35       47.93     21.98 o 
  -4   9   4      407.20      417.91     50.95 o 
  -3   9   4      390.32      323.23     41.55 o 
  -2   9   4      666.95      624.57     67.11 o 
  -1   9   4     6373.90     5433.58    510.19 o 
   0   9   4      933.68      993.86    100.02 o 
   1   9   4     6500.54     5898.91    458.77 o 
   2   9   4      651.18      608.40     65.76 o 
   3   9   4      374.53      355.51     45.07 o 
   4   9   4      363.89      372.14     65.86 o 
   5   9   4       77.86       89.55     28.27 o 
   6   9   4      184.32      135.26     32.50 o 
   7   9   4       43.04       11.09     39.87 o 
   8   9   4      385.48      294.78     78.97 o 
  -8  10   4       17.04      -37.80     40.67 o 
  -7  10   4      140.62      227.13     66.22 o 
  -6  10   4      237.61      224.48     60.76 o 
  -5  10   4       88.41       61.56     23.65 o 
  -4  10   4      573.76      489.69     66.96 o 
  -3  10   4      430.03      360.58     72.81 o 
  -2  10   4     1858.91     1537.47    150.54 o 
  -1  10   4      336.17      353.86     43.19 o 
   0  10   4     3647.91     3377.68    320.78 o 
   1  10   4      411.29      400.31     57.26 o 
   2  10   4     1760.04     1599.59    129.94 o 
   3  10   4      524.92      527.42     60.61 o 
   4  10   4      629.62      508.36     89.75 o 
   5  10   4       98.08      153.63     33.24 o 
   6  10   4      259.05      248.67     41.22 o 
   7  10   4      143.35      144.41     57.14 o 
   8  10   4       19.73      -35.43     38.52 o 
  -7  11   4      130.48       87.52     50.66 o 
  -6  11   4      322.49      351.95     76.98 o 
  -5  11   4      220.55      218.08     35.49 o 
  -4  11   4      174.02      142.83     28.51 o 
  -3  11   4      347.98      281.10     47.65 o 
  -2  11   4      306.61      285.26     38.16 o 
  -1  11   4      517.65      486.23     55.70 o 
   0  11   4     1268.47     1343.76    131.25 o 
   1  11   4      505.64      451.78     53.93 o 
   2  11   4      364.33      353.34     37.24 o 
   3  11   4      401.03      378.87     55.32 o 
   4  11   4      203.15      205.94     34.93 o 
   5  11   4      217.10      238.84     40.61 o 
   6  11   4      295.91      227.75     40.49 o 
   7  11   4      108.79      108.12     72.78 o 
  -7  12   4       55.74       -9.05     40.45 o 
  -6  12   4      146.88      156.94     52.48 o 
  -5  12   4      640.34      616.05    108.60 o 
  -4  12   4      727.50      719.04     78.49 o 
  -3  12   4      703.62      723.86     77.42 o 
  -2  12   4     1364.23     1217.77    122.06 o 
  -1  12   4      512.61      524.93     60.14 o 
   0  12   4      803.92      766.94     81.75 o 
   1  12   4      473.32      528.05     61.64 o 
   2  12   4     1169.22     1214.99    100.80 o 
   3  12   4      693.36      792.94     84.44 o 
   4  12   4      625.90      644.41    143.20 o 
   5  12   4      607.32      579.57     70.14 o 
   6  12   4      144.64      142.12     39.95 o 
   7  12   4       67.05       90.79     31.74 o 
  -7  13   4       78.72      121.90     50.71 o 
  -6  13   4      220.72      152.08     53.75 o 
  -5  13   4      331.23      320.44     69.80 o 
  -4  13   4      394.40      349.07     45.48 o 
  -3  13   4     1247.34     1121.97    114.06 o 
  -2  13   4      803.60      780.91     83.24 o 
  -1  13   4     1634.12     1489.62    144.91 o 
   0  13   4     2017.55     1997.29    194.37 o 
   1  13   4     1617.50     1650.22    162.89 o 
   2  13   4      857.43      926.01     99.54 o 
   3  13   4     1129.00     1083.99    111.09 o 
   4  13   4      428.82      453.57     58.22 o 
   5  13   4      322.74      323.41     95.02 o 
   6  13   4      242.14      229.17     63.62 o 
   7  13   4       69.81       80.00     32.25 o 
  -7  14   4       15.77      -28.58     34.43 o 
  -6  14   4       45.78       35.54     36.25 o 
  -5  14   4       92.81       81.39     39.62 o 
  -4  14   4      469.79      492.33     74.83 o 
  -3  14   4     1249.18     1196.64    120.80 o 
  -2  14   4     1192.28     1148.71    116.79 o 
  -1  14   4     1017.87      945.88     98.61 o 
   0  14   4     1053.84     1042.61    107.95 o 
   1  14   4      973.39     1009.50    106.47 o 
   2  14   4     1283.82     1302.74    133.57 o 
   3  14   4     1156.83     1177.55    101.24 o 
   4  14   4      549.95      572.53    151.12 o 
   5  14   4       86.18      128.32     72.12 o 
   6  14   4       40.26       26.18     26.44 o 
   7  14   4       14.49       -2.31     29.80 o 
  -6  15   4      167.94       64.01     41.99 o 
  -5  15   4       45.41       73.50     40.45 o 
  -4  15   4      121.22      163.75     32.57 o 
  -3  15   4      363.38      368.76     47.95 o 
  -2  15   4      666.68      633.87     71.72 o 
  -1  15   4       22.86      -14.56     18.46 o 
   0  15   4     1185.69     1190.36    122.53 o 
   1  15   4       21.73       12.89     21.17 o 
   2  15   4      701.21      737.91     83.81 o 
   3  15   4      350.40      370.04     53.46 o 
   4  15   4      104.60      138.42     45.44 o 
   5  15   4       45.08       15.77     37.74 o 
   6  15   4      171.47      165.68     38.72 o 
  -6  16   4      101.13       78.74     42.66 o 
  -5  16   4      184.97      191.98     56.23 o 
  -4  16   4      108.38       77.43     25.19 o 
  -3  16   4      199.03      213.81     36.54 o 
  -2  16   4     2273.06     1923.73    187.12 o 
  -1  16   4      429.48      459.94     57.27 o 
   0  16   4     4747.36     4593.83    433.27 o 
   1  16   4      377.31      452.64     58.23 o 
   2  16   4     2200.93     2184.68    215.89 o 
   3  16   4      184.89      179.27     43.76 o 
   4  16   4      112.30       51.10     47.01 o 
   5  16   4      190.24      203.51     41.06 o 
   6  16   4       94.86       47.62     31.15 o 
  -6  17   4       79.79      124.99     50.93 o 
  -5  17   4      133.99       72.51     41.50 o 
  -4  17   4       94.80      114.45     39.12 o 
  -3  17   4      226.01      258.60     40.56 o 
  -2  17   4      308.87      224.97     37.44 o 
  -1  17   4      644.48      601.94     70.95 o 
   0  17   4      362.14      357.47     52.42 o 
   1  17   4      648.04      701.62     81.29 o 
   2  17   4      368.78      327.86     49.65 o 
   3  17   4      252.55      355.03    119.33 o 
   4  17   4      108.56      162.60     40.57 o 
   5  17   4      126.32      233.36     64.07 o 
   6  17   4       82.73       51.55     46.88 o 
  -5  18   4       73.33       38.79     37.97 o 
  -4  18   4       37.49       61.80     36.86 o 
  -3  18   4      101.71       94.33     26.74 o 
  -2  18   4       74.65       85.09     27.23 o 
  -1  18   4       49.01       78.79     27.12 o 
   0  18   4      613.79      697.75     80.51 o 
   1  18   4       50.76       85.18     28.03 o 
   2  18   4       78.79      119.98     32.77 o 
   3  18   4      112.16      123.79     36.75 o 
   4  18   4       34.51       55.87     47.07 o 
   5  18   4       75.63       51.76     48.67 o 
  -5  19   4      106.73       62.19     43.87 o 
  -4  19   4      120.09      126.75     45.91 o 
  -3  19   4      143.83      156.87     40.06 o 
  -2  19   4      126.93      134.75     30.79 o 
  -1  19   4       15.22       23.72     22.48 o 
   0  19   4       69.90       87.78     29.38 o 
   1  19   4       18.14       38.59     24.84 o 
   2  19   4      106.34      155.70     37.89 o 
   3  19   4      155.53      181.29     47.35 o 
   4  19   4      106.97      157.28     41.66 o 
   5  19   4      111.97      112.18     56.12 o 
  -4  20   4      206.74      144.30     51.37 o 
  -3  20   4      131.01      169.63     34.40 o 
  -2  20   4      874.28     1092.49    115.02 o 
  -1  20   4      102.02      128.65     32.09 o 
   0  20   4      644.42      742.34     86.28 o 
   1  20   4      107.74      107.81     32.42 o 
   2  20   4      864.43     1099.52    120.84 o 
   3  20   4      140.91      184.13     89.28 o 
   4  20   4      218.50      305.09     54.59 o 
  -3  21   4      215.11      294.70     85.89 o 
  -2  21   4      143.27      183.30     37.15 o 
  -1  21   4      629.88      686.93     80.79 o 
   0  21   4      203.18      219.75     41.42 o 
   1  21   4      612.87      808.40     94.63 o 
   2  21   4      141.64      186.56     42.40 o 
   3  21   4      196.69      247.51     60.45 o 
  -2  22   4      159.79      236.65     42.14 o 
  -1  22   4       37.95       94.49     30.21 o 
   0  22   4      201.76      271.86     87.60 o 
   1  22   4       33.49       54.43     31.58 o 
   2  22   4      163.36      252.96     57.36 o 
   0  23   4      292.84      382.70     56.95 o 
  -1 -22   5       23.74       61.80     55.95 o 
   0 -22   5        9.54       24.94     50.16 o 
   1 -22   5       25.15       47.07     39.01 o 
  -3 -21   5       13.51      -18.91     27.90 o 
  -2 -21   5      198.39      326.10     56.72 o 
  -1 -21   5      103.83      118.86     58.38 o 
   0 -21   5       11.62       49.17     49.66 o 
   1 -21   5       90.75       45.69     54.02 o 
   2 -21   5      178.21      327.39     82.72 o 
   3 -21   5       15.77       32.12     55.29 o 
  -3 -20   5       73.58      111.98     34.05 o 
  -2 -20   5       67.87       40.28     71.85 o 
  -1 -20   5       19.16      114.89     57.28 o 
   0 -20   5       69.71      114.61     56.34 o 
   1 -20   5       19.74       19.59     49.00 o 
   2 -20   5       61.30      102.31     58.44 o 
   3 -20   5       71.02      122.74     39.45 o 
  -4 -19   5      244.19      282.36     55.63 o 
  -3 -19   5      121.08      142.05     34.03 o 
  -2 -19   5      236.14      230.25     47.16 o 
  -1 -19   5      133.61       94.03     53.80 o 
   0 -19   5       10.09       85.42     54.13 o 
   1 -19   5      135.05       88.40     53.69 o 
   2 -19   5      244.76      248.10     72.65 o 
   3 -19   5      125.92      134.45     39.18 o 
   4 -19   5      272.12      239.01     51.88 o 
  -5 -18   5      283.02      358.28     63.25 o 
  -4 -18   5      367.56      374.02     62.29 o 
  -3 -18   5      112.37      145.46     33.06 o 
  -2 -18   5      173.48      194.07     46.77 o 
  -1 -18   5       31.88       37.14     48.06 o 
   0 -18   5        7.47      -55.79     37.97 o 
   1 -18   5       27.73       14.73     46.13 o 
   2 -18   5      163.55      113.41     46.93 o 
   3 -18   5      104.96       65.32     33.60 o 
   4 -18   5      313.01      384.75     62.70 o 
   5 -18   5      264.73      172.59     48.30 o 
  -5 -17   5       75.23       34.99     44.31 o 
  -4 -17   5       18.40       24.78     36.07 o 
  -3 -17   5       57.35       62.20     33.62 o 
  -2 -17   5      322.25      384.96     60.80 o 
  -1 -17   5       98.07      147.67     56.62 o 
   0 -17   5       31.45        1.10     41.99 o 
   1 -17   5      117.08      118.99     40.34 o 
   2 -17   5      334.86      268.13     53.53 o 
   3 -17   5       46.84       60.13     50.52 o 
   4 -17   5       21.60       13.62     64.65 o 
   5 -17   5       77.76       62.67     38.64 o 
  -6 -16   5      224.04      191.96     50.74 o 
  -5 -16   5      184.18      228.40     49.93 o 
  -4 -16   5      309.24      287.60     42.17 o 
  -3 -16   5      128.91      106.39     28.86 o 
  -2 -16   5      232.64      212.06     48.26 o 
  -1 -16   5      168.41      116.10     55.29 o 
   0 -16   5        8.51        1.05     42.43 o 
   1 -16   5      146.90      125.83     32.44 o 
   2 -16   5      283.05      247.03     44.64 o 
   3 -16   5      128.72      154.94     44.67 o 
   4 -16   5      293.63      241.24     49.36 o 
   5 -16   5      188.52      143.72     86.28 o 
   6 -16   5      226.69      233.64     55.60 o 
  -6 -15   5      155.99      133.05     45.50 o 
  -5 -15   5      451.54      369.45     81.39 o 
  -4 -15   5      767.13      793.16     78.71 o 
  -3 -15   5       78.30       60.02     26.29 o 
  -2 -15   5     1072.75     1099.43    120.82 o 
  -1 -15   5       67.45       41.33     45.86 o 
   0 -15   5       74.17       14.18     41.72 o 
   1 -15   5       56.86      107.08     29.74 o 
   2 -15   5     1107.05     1028.43    112.48 o 
   3 -15   5       85.59       54.93     30.15 o 
   4 -15   5      903.23      721.65    121.29 o 
   5 -15   5      413.14      419.57     66.66 o 
   6 -15   5      151.71      174.53     51.74 o 
  -6 -14   5      333.66      213.10     52.00 o 
  -5 -14   5      414.70      401.11    143.78 o 
  -4 -14   5      733.62      809.19    100.74 o 
  -3 -14   5      320.50      307.04     40.92 o 
  -2 -14   5      316.37      423.67     61.83 o 
  -1 -14   5       94.87      101.12     36.44 o 
   0 -14   5       32.54       -0.08     41.55 o 
   1 -14   5       81.66       68.87     26.08 o 
   2 -14   5      286.07      253.51     43.04 o 
   3 -14   5      299.04      281.64     48.01 o 
   4 -14   5      630.03      498.15     68.38 o 
   5 -14   5      466.82      396.35     63.36 o 
   6 -14   5      316.34      280.33     91.57 o 
  -7 -13   5       99.83       64.23     44.07 o 
  -6 -13   5       74.91       35.62     39.42 o 
  -5 -13   5      101.00      101.08     38.46 o 
  -4 -13   5      519.94      483.01     68.00 o 
  -3 -13   5      224.47      279.22     38.73 o 
  -2 -13   5      277.93      287.77     48.65 o 
  -1 -13   5       91.97      107.97     35.20 o 
   0 -13   5       20.98       16.00     63.27 o 
   1 -13   5       94.96       83.98     27.18 o 
   2 -13   5      321.44      330.85     49.27 o 
   3 -13   5      208.27      233.43     50.13 o 
   4 -13   5      576.44      499.67     68.47 o 
   5 -13   5      105.17      132.33     42.23 o 
   6 -13   5       68.30      120.86     46.18 o 
   7 -13   5      118.28      102.38     35.25 o 
  -7 -12   5      116.20       85.10     47.68 o 
  -6 -12   5      696.72      612.67     86.87 o 
  -5 -12   5      419.78      365.91    109.09 o 
  -4 -12   5      498.30      478.45     85.78 o 
  -3 -12   5      198.04      222.23     43.09 o 
  -2 -12   5      246.92      318.38     50.42 o 
  -1 -12   5       59.93       93.74     32.55 o 
   0 -12   5       15.97       34.58     19.29 o 
   1 -12   5       51.86       38.55     23.76 o 
   2 -12   5      246.43      274.87     42.98 o 
   3 -12   5      241.16      321.03     67.82 o 
   4 -12   5      513.57      424.10     60.60 o 
   5 -12   5      432.42      441.87     65.59 o 
   6 -12   5      746.32      661.60    153.29 o 
   7 -12   5      135.11      140.31     37.86 o 
  -7 -11   5      426.81      410.83     71.55 o 
  -6 -11   5      795.30      715.86     95.20 o 
  -5 -11   5      731.05      791.32    169.24 o 
  -4 -11   5     1103.88     1144.93    147.14 o 
  -3 -11   5      199.27      232.04     34.47 o 
  -2 -11   5     1978.17     1872.17    188.97 o 
  -1 -11   5      214.33      237.90     30.11 o 
   0 -11   5       31.30       50.73     19.68 o 
   1 -11   5      232.04      351.41     46.57 o 
   2 -11   5     1873.93     1876.83    187.50 o 
   3 -11   5      184.07      157.62     35.49 o 
   4 -11   5     1041.08      961.25    107.55 o 
   5 -11   5      729.71      649.13     91.52 o 
   6 -11   5      807.28      575.35     78.88 o 
   7 -11   5      426.02      382.58     52.28 o 
  -7 -10   5      213.10      132.28     47.80 o 
  -6 -10   5      510.47      669.55    119.99 o 
  -5 -10   5      189.92      140.70     65.14 o 
  -4 -10   5      350.62      377.61     57.37 o 
  -3 -10   5       98.92       67.83     29.07 o 
  -2 -10   5      213.00      297.94     47.95 o 
  -1 -10   5       43.84       53.85     30.10 o 
   0 -10   5        1.38        8.77     15.78 o 
   1 -10   5       46.90       59.99     25.85 o 
   2 -10   5      246.78      248.35     39.19 o 
   3 -10   5      118.31       91.35     29.30 o 
   4 -10   5      337.46      389.81     74.63 o 
   5 -10   5      223.19      325.24     98.00 o 
   6 -10   5      461.01      448.37     67.94 o 
   7 -10   5      211.80      201.89     39.94 o 
  -7  -9   5      163.33      146.07     50.13 o 
  -6  -9   5      513.11      582.57    130.73 o 
  -5  -9   5      406.36      502.38     70.22 o 
  -4  -9   5      213.35      254.46     52.40 o 
  -3  -9   5      187.32      203.84     38.43 o 
  -2  -9   5       77.32      108.83     32.66 o 
  -1  -9   5      289.37      280.75     44.42 o 
   0  -9   5       89.96      129.87     61.83 o 
   1  -9   5      279.00      323.53     68.81 o 
   2  -9   5       90.82       80.96     26.04 o 
   3  -9   5      176.99      169.66     34.65 o 
   4  -9   5      183.01      196.36     57.20 o 
   5  -9   5      419.56      411.30     61.44 o 
   6  -9   5      476.44      443.51     66.59 o 
   7  -9   5      173.74      189.49     53.94 o 
  -8  -8   5      620.79      706.05    102.55 o 
  -7  -8   5      279.82      340.70     83.52 o 
  -6  -8   5     1262.42     1711.78    283.74 o 
  -5  -8   5      813.91     1010.19    143.00 o 
  -4  -8   5      624.18      796.24    161.77 o 
  -3  -8   5      884.62      902.21    101.46 o 
  -2  -8   5      506.42      651.05    103.74 o 
  -1  -8   5       37.26       40.71     41.52 o 
   0  -8   5       12.20       16.49     13.94 o 
   1  -8   5       31.36       21.00     18.21 o 
   2  -8   5      422.58      398.67     51.67 o 
   3  -8   5      997.21      971.14    105.56 o 
   4  -8   5      627.42      697.09     82.75 o 
   5  -8   5      755.66      774.18     97.20 o 
   6  -8   5     1165.04     1044.22     95.53 o 
   7  -8   5      281.82      296.20     54.42 o 
   8  -8   5      586.00      566.47    113.90 o 
  -8  -7   5      320.76      315.13     66.69 o 
  -7  -7   5       63.11      107.51     47.32 o 
  -6  -7   5      554.90      662.75     88.41 o 
  -5  -7   5      968.47     1177.37    131.63 o 
  -4  -7   5      686.66      935.90    105.50 o 
  -3  -7   5      594.17      779.82     98.64 o 
  -2  -7   5     1073.69     1068.71    165.32 o 
  -1  -7   5      191.83      180.22     34.38 o 
   0  -7   5        2.89       -7.94     12.12 o 
   1  -7   5      188.67      174.56     30.46 o 
   2  -7   5     1126.40     1140.09    118.11 o 
   3  -7   5      557.81      646.26     75.60 o 
   4  -7   5      664.35      713.60     84.29 o 
   5  -7   5     1000.02      900.60    102.78 o 
   6  -7   5      642.64      748.70    113.65 o 
   7  -7   5       62.45      102.25     37.48 o 
   8  -7   5      291.11      298.20     58.82 o 
  -8  -6   5      307.70      268.20     62.19 o 
  -7  -6   5      421.87      539.49    155.75 o 
  -6  -6   5      250.56      408.58    107.44 o 
  -5  -6   5      255.18      357.34     93.70 o 
  -4  -6   5      218.03      339.22     49.72 o 
  -3  -6   5      835.49     1081.34    284.02 o 
  -2  -6   5      165.62      222.19     34.11 o 
  -1  -6   5      490.18      572.69     53.22 o 
   0  -6   5       47.53       62.72     16.88 o 
   1  -6   5      464.96      529.34     61.38 o 
   2  -6   5      175.84      199.44     33.98 o 
   3  -6   5      779.24     1039.37    159.02 o 
   4  -6   5      204.12      256.42     44.12 o 
   5  -6   5      232.34      292.45     49.02 o 
   6  -6   5      243.63      322.41     43.96 o 
   7  -6   5      381.80      260.39     50.74 o 
   8  -6   5      293.94      251.32     55.19 o 
  -8  -5   5      149.53      222.82     57.49 o 
  -7  -5   5      570.13      653.01     92.76 o 
  -6  -5   5       89.89       84.13     40.45 o 
  -5  -5   5      118.58      202.39     89.59 o 
  -4  -5   5      378.51      576.19     58.22 o 
  -3  -5   5     1129.10     1292.60    111.47 o 
  -2  -5   5      551.86      661.25     75.62 o 
  -1  -5   5       32.89       31.73     17.61 o 
   0  -5   5       90.48      111.80     14.85 o 
   1  -5   5       31.92       42.33     10.60 o 
   2  -5   5      597.45      624.85     70.62 o 
   3  -5   5     1199.31     1691.66    180.09 o 
   4  -5   5      450.97      483.40     62.63 o 
   5  -5   5      101.98      119.18     27.51 o 
   6  -5   5       76.93       63.51     31.72 o 
   7  -5   5      607.29      542.27     75.65 o 
   8  -5   5      155.90      193.90     49.25 o 
  -8  -4   5      674.39      812.67    191.32 o 
  -7  -4   5      232.85      236.60     52.24 o 
  -6  -4   5      922.23     1317.29    146.32 o 
  -5  -4   5      448.24      680.80    156.83 o 
  -4  -4   5     1533.85     2167.33    181.98 o 
  -3  -4   5     1943.43     2123.25    178.63 o 
  -2  -4   5      160.93      176.25     30.08 o 
  -1  -4   5      365.25      401.73     48.76 o 
   0  -4   5        1.48       -5.32     10.25 o 
   1  -4   5      337.23      375.68     36.51 o 
   2  -4   5      150.53      186.18     48.34 o 
   3  -4   5     1954.12     2121.62    163.54 o 
   4  -4   5     1271.48     1552.98    212.01 o 
   5  -4   5      458.13      542.84     56.36 o 
   6  -4   5      831.27      686.61     68.10 o 
   7  -4   5      271.74      388.74     61.59 o 
   8  -4   5      651.23      661.82    107.27 o 
  -8  -3   5      126.85      217.03     94.36 o 
  -7  -3   5      411.34      557.36     87.71 o 
  -6  -3   5      572.20      733.50     92.57 o 
  -5  -3   5      807.25     1190.46    148.19 o 
  -4  -3   5     1504.65     2025.86    172.39 o 
  -3  -3   5      827.98     1102.39     96.51 o 
  -2  -3   5      871.98      919.55     98.67 o 
  -1  -3   5      561.33      685.80     75.30 o 
   0  -3   5       60.75       76.59     16.98 o 
   1  -3   5      538.01      613.32     54.54 o 
   2  -3   5      912.78      910.35    123.22 o 
   3  -3   5      850.39      797.20     81.78 o 
   4  -3   5     1768.98     1864.67    144.24 o 
   5  -3   5      861.47      963.46    101.47 o 
   6  -3   5      663.44      757.00    159.06 o 
   7  -3   5      439.09      371.94     59.15 o 
   8  -3   5      117.17      105.06     40.17 o 
  -8  -2   5       61.17      161.41     85.26 o 
  -7  -2   5      150.42      149.87     64.31 o 
  -6  -2   5      274.80      418.23     58.03 o 
  -5  -2   5      271.72      444.93     72.98 o 
  -4  -2   5      135.12      206.50     29.29 o 
  -3  -2   5      406.42      433.33     43.40 o 
  -2  -2   5       82.95      159.48     48.53 o 
  -1  -2   5      709.12      890.75     95.23 o 
   0  -2   5        0.09       -5.59     11.11 o 
   1  -2   5      618.13      704.80     83.86 o 
   2  -2   5       90.03      100.36     27.00 o 
   3  -2   5      358.35      341.66     49.64 o 
   4  -2   5      117.13      392.95     74.66 o 
   5  -2   5      250.42      337.18     80.81 o 
   6  -2   5      269.05      234.15     43.56 o 
   7  -2   5      136.73      183.52     46.10 o 
   8  -2   5       68.32       91.85     38.14 o 
  -8  -1   5       86.16      192.14     88.57 o 
  -7  -1   5      447.31      507.94     71.79 o 
  -6  -1   5      247.75      350.85     44.13 o 
  -5  -1   5     1026.83     1500.30    161.97 o 
  -4  -1   5      746.09      737.77    112.43 o 
  -3  -1   5      387.98      518.15     49.69 o 
  -2  -1   5     1703.92     1704.45    233.69 o 
  -1  -1   5     2757.48     2751.67    279.45 o 
   0  -1   5        8.83        4.82     12.54 o 
   1  -1   5     2907.21     2836.72    224.34 o 
   2  -1   5     1731.69     1620.30    127.43 o 
   3  -1   5      435.71      511.34     48.43 o 
   4  -1   5      797.15     1143.49    157.03 o 
   5  -1   5      967.20     1296.67    120.37 o 
   6  -1   5      225.68      478.44    196.50 o 
   7  -1   5      458.15      522.58     72.47 o 
   8  -1   5       90.22      186.12    118.28 o 
  -8   0   5     1220.03     1685.75    272.16 o 
  -7   0   5      496.75      543.25     80.64 o 
  -6   0   5     1095.58     1646.30    179.40 o 
  -5   0   5     1366.81     1886.49    159.50 o 
  -4   0   5     1618.12     1664.72    175.43 o 
  -3   0   5      495.68      553.77     69.38 o 
  -2   0   5      636.10      751.03     81.74 o 
  -1   0   5      248.95      703.86     93.28 o 
   0   0   5       11.82       20.24     11.95 o 
   1   0   5      207.43      310.73     55.90 o 
   2   0   5      621.59      730.51     76.56 o 
   3   0   5      457.70      481.55     60.34 o 
   4   0   5     1632.00     1666.06    112.16 o 
   5   0   5     1376.09     1590.42    107.32 o 
   6   0   5     1095.30     1121.42    125.48 o 
   7   0   5      494.50      546.15    158.87 o 
   8   0   5     1111.09      944.44    116.08 o 
  -8   1   5       85.85      137.62     85.53 o 
  -7   1   5      452.94      466.47     72.72 o 
  -6   1   5      252.55      303.29     39.24 o 
  -5   1   5     1045.70     1605.19    141.59 o 
  -4   1   5      741.21      911.89    130.60 o 
  -3   1   5      393.67      546.16     79.32 o 
  -2   1   5     1699.97     1471.94    152.45 o 
  -1   1   5     2753.71     2485.43    196.85 o 
   0   1   5        8.45        8.88     18.66 o 
   1   1   5     2903.40     2729.88    258.67 o 
   2   1   5     1725.69     1557.10    125.74 o 
   3   1   5      442.10      395.52     38.95 o 
   4   1   5      790.53      632.29     57.11 o 
   5   1   5      986.33     1013.72     84.19 o 
   6   1   5      229.24      224.70     60.31 o 
   7   1   5      463.90      427.87     64.34 o 
   8   1   5       90.10       73.39     36.48 o 
  -8   2   5       58.84       83.06     81.17 o 
  -7   2   5      147.23      161.72     47.77 o 
  -6   2   5      277.55      356.71     58.15 o 
  -5   2   5      267.02      311.91     42.37 o 
  -4   2   5      136.21      200.60     38.97 o 
  -3   2   5      403.74      440.14     79.21 o 
  -2   2   5       81.58      123.28     25.66 o 
  -1   2   5      709.46      746.88     63.67 o 
   0   2   5        0.10       -3.18     10.94 o 
   1   2   5      618.91      566.78     49.65 o 
   2   2   5       88.78       81.52     16.76 o 
   3   2   5      356.18      295.43     31.89 o 
   4   2   5      118.18       53.10     56.92 o 
   5   2   5      245.78      298.23     65.45 o 
   6   2   5      271.44      326.74    103.49 o 
   7   2   5      133.67      138.41     91.55 o 
   8   2   5       65.83       51.66     47.32 o 
  -8   3   5      129.31      145.21     55.49 o 
  -7   3   5      415.51      629.14    121.48 o 
  -6   3   5      578.46      754.88     73.97 o 
  -5   3   5      824.42     1007.83     89.42 o 
  -4   3   5     1500.12     1729.75    122.16 o 
  -3   3   5      840.26      824.59     70.42 o 
  -2   3   5      853.86      709.47     61.48 o 
  -1   3   5      558.00      510.23     46.17 o 
   0   3   5       61.02       60.76     10.82 o 
   1   3   5      534.90      513.00     45.60 o 
   2   3   5      894.22      728.39     74.76 o 
   3   3   5      860.42      777.91     67.32 o 
   4   3   5     1761.25     1863.60    147.49 o 
   5   3   5      879.64      760.96     67.61 o 
   6   3   5      669.44      705.10     86.20 o 
   7   3   5      444.18      381.25     59.20 o 
   8   3   5      119.90      107.45     43.87 o 
  -8   4   5      685.90      882.23    117.65 o 
  -7   4   5      235.49      316.46     58.63 o 
  -6   4   5      925.73     1109.36    336.66 o 
  -5   4   5      461.18      536.17    108.32 o 
  -4   4   5     1515.23     1392.04    115.57 o 
  -3   4   5     1957.96     1490.61    122.27 o 
  -2   4   5      162.88      178.53     23.11 o 
  -1   4   5      363.39      341.54     33.42 o 
   0   4   5        1.48        0.95      7.61 o 
   1   4   5      335.45      311.08     31.07 o 
   2   4   5      152.39      120.06     23.51 o 
   3   4   5     1973.70     1694.76    162.84 o 
   4   4   5     1255.04     1131.29     94.68 o 
   5   4   5      471.78      516.43     50.75 o 
   6   4   5      835.11      745.73     67.67 o 
   7   4   5      275.10      222.00     45.07 o 
   8   4   5      663.23      534.56     76.36 o 
  -8   5   5      147.81      240.70     71.90 o 
  -7   5   5      557.68      563.46    108.43 o 
  -6   5   5       87.89      116.89     35.68 o 
  -5   5   5      121.35      139.78     65.00 o 
  -4   5   5      371.78      370.69     47.99 o 
  -3   5   5     1134.58      976.72     83.09 o 
  -2   5   5      563.15      497.00     46.12 o 
  -1   5   5       33.27       47.03     13.21 o 
   0   5   5       89.27       69.33     11.09 o 
   1   5   5       32.21       35.29     12.07 o 
   2   5   5      608.86      521.40     57.37 o 
   3   5   5     1202.73     1140.62    115.94 o 
   4   5   5      444.02      454.02     45.99 o 
   5   5   5      104.36      108.32     22.53 o 
   6   5   5       74.89       44.48     36.87 o 
   7   5   5      593.98      529.67     72.36 o 
   8   5   5      153.77      170.72     44.71 o 
  -8   6   5      304.41      317.18     83.32 o 
  -7   6   5      418.91      370.88     85.64 o 
  -6   6   5      249.59      259.73     42.34 o 
  -5   6   5      254.78      243.08     57.66 o 
  -4   6   5      210.90      223.63     41.52 o 
  -3   6   5      852.75      747.15     80.16 o 
  -2   6   5      166.20      156.77     24.76 o 
  -1   6   5      497.92      429.01     39.40 o 
   0   6   5       46.99       47.84     12.84 o 
   1   6   5      472.52      443.17     40.85 o 
   2   6   5      176.43      186.87     28.46 o 
   3   6   5      796.19      771.98     80.92 o 
   4   6   5      197.51      177.84     31.68 o 
   5   6   5      232.82      232.41     37.40 o 
   6   6   5      242.30      256.58     33.66 o 
   7   6   5      378.99      308.63     65.47 o 
   8   6   5      290.64      234.37     50.31 o 
  -8   7   5      322.33      329.77     85.48 o 
  -7   7   5       61.65       63.24     46.57 o 
  -6   7   5      556.67      564.95    104.29 o 
  -5   7   5      969.88      921.88     98.01 o 
  -4   7   5      666.37      638.53     70.66 o 
  -3   7   5      599.68      493.53     57.01 o 
  -2   7   5     1049.69      863.03     72.92 o 
  -1   7   5      189.83      161.65     20.32 o 
   0   7   5        2.70       27.09     10.44 o 
   1   7   5      186.76      166.30     21.09 o 
   2   7   5     1102.12     1042.29     87.08 o 
   3   7   5      564.08      567.70     63.61 o 
   4   7   5      643.51      614.12     80.95 o 
   5   7   5     1000.25      928.65     98.54 o 
   6   7   5      645.67      698.33     80.07 o 
   7   7   5       60.66       98.94     49.06 o 
   8   7   5      292.76      253.05     79.27 o 
  -8   8   5      627.01      801.68    147.28 o 
  -7   8   5      276.04      242.25     69.53 o 
  -6   8   5     1257.71     1191.87    189.49 o 
  -5   8   5      813.85      629.11     71.84 o 
  -4   8   5      604.65      557.56     63.27 o 
  -3   8   5      895.72      662.49     72.19 o 
  -2   8   5      503.13      465.85     89.42 o 
  -1   8   5       40.74       22.52     12.10 o 
   0   8   5       12.44       16.56     12.36 o 
   1   8   5       34.64       17.20     11.91 o 
   2   8   5      419.51      425.84     42.06 o 
   3   8   5     1008.68      922.98     95.04 o 
   4   8   5      608.18      729.75     79.70 o 
   5   8   5      756.87      644.34     74.04 o 
   6   8   5     1159.85     1027.46    108.40 o 
   7   8   5      276.91      179.45     57.94 o 
   8   8   5      592.52      417.95     95.96 o 
  -7   9   5      158.19      106.61     52.97 o 
  -6   9   5      515.42      478.76     93.26 o 
  -5   9   5      408.10      340.82     46.37 o 
  -4   9   5      212.12      205.46     34.02 o 
  -3   9   5      189.37      200.77     32.25 o 
  -2   9   5       77.63       70.11     62.52 o 
  -1   9   5      289.63      244.41     26.84 o 
   0   9   5       90.08      107.53     17.07 o 
   1   9   5      279.48      229.77     26.43 o 
   2   9   5       91.02       98.68     18.95 o 
   3   9   5      178.75      169.84     30.80 o 
   4   9   5      181.50      206.79     36.48 o 
   5   9   5      420.67      462.81     58.83 o 
   6   9   5      479.16      432.48     57.89 o 
   7   9   5      168.63      122.67     53.14 o 
  -7  10   5      213.70      199.65     65.22 o 
  -6  10   5      500.67      452.38     90.33 o 
  -5  10   5      187.21      133.39     29.78 o 
  -4  10   5      352.92      315.84     43.62 o 
  -3  10   5       96.15       83.93     23.80 o 
  -2  10   5      212.49      188.28     31.60 o 
  -1  10   5       47.36       39.93     18.45 o 
   0  10   5        1.27       22.72     16.70 o 
   1  10   5       50.46       45.25     14.54 o 
   2  10   5      246.33      253.06     29.69 o 
   3  10   5      115.09      134.40     52.31 o 
   4  10   5      339.25      341.88     48.06 o 
   5  10   5      220.16      270.57     43.76 o 
   6  10   5      451.75      418.48    102.91 o 
   7  10   5      212.74      202.99     41.16 o 
  -7  11   5      440.79      336.06     81.12 o 
  -6  11   5      789.89      705.77    123.88 o 
  -5  11   5      738.09      741.48     80.93 o 
  -4  11   5     1106.60      908.45     96.07 o 
  -3  11   5      198.53      159.79     53.89 o 
  -2  11   5     1968.97     1729.81    166.92 o 
  -1  11   5      215.74      251.08     36.23 o 
   0  11   5       31.70       11.88     18.08 o 
   1  11   5      233.29      263.01     34.73 o 
   2  11   5     1864.79     1771.79    144.37 o 
   3  11   5      184.10      175.73     31.79 o 
   4  11   5     1044.06     1046.97    109.42 o 
   5  11   5      737.40      818.31    178.73 o 
   6  11   5      799.42      704.08    114.81 o 
   7  11   5      439.17      369.86     55.15 o 
  -7  12   5      120.94      113.18     52.15 o 
  -6  12   5      702.93      754.00    130.01 o 
  -5  12   5      421.86      314.84     45.09 o 
  -4  12   5      509.84      433.97     54.79 o 
  -3  12   5      188.45      187.00     32.85 o 
  -2  12   5      249.30      286.82     59.82 o 
  -1  12   5       58.62       63.67     21.77 o 
   0  12   5       15.50       23.63     20.69 o 
   1  12   5       50.93       51.79     31.07 o 
   2  12   5      248.50      270.68     32.58 o 
   3  12   5      230.50      226.82     31.08 o 
   4  12   5      524.24      461.90     89.81 o 
   5  12   5      432.67      511.12    188.06 o 
   6  12   5      753.35      764.37    141.60 o 
   7  12   5      140.38      229.73     73.31 o 
  -7  13   5       99.24      191.48     64.95 o 
  -6  13   5       73.00       46.46     38.19 o 
  -5  13   5      100.59       43.10     36.75 o 
  -4  13   5      522.31      521.80     84.57 o 
  -3  13   5      221.49      150.63     30.14 o 
  -2  13   5      276.51      267.50     39.64 o 
  -1  13   5       91.57      112.43     27.43 o 
   0  13   5       20.32       35.45     27.70 o 
   1  13   5       94.46      140.51     43.98 o 
   2  13   5      319.78      279.25     34.15 o 
   3  13   5      205.77      242.54     32.69 o 
   4  13   5      578.74      587.12     69.88 o 
   5  13   5      104.97       97.94     31.10 o 
   6  13   5       66.56       73.85     31.71 o 
   7  13   5      117.66      117.18     36.03 o 
  -6  14   5      331.61      283.08     68.81 o 
  -5  14   5      418.74      464.80     91.44 o 
  -4  14   5      736.85      735.55     81.48 o 
  -3  14   5      321.37      384.06    115.69 o 
  -2  14   5      314.45      349.58     74.80 o 
  -1  14   5       93.72      103.25     27.56 o 
   0  14   5       33.66       41.04     22.06 o 
   1  14   5       80.46      102.03     69.94 o 
   2  14   5      284.38      285.90     62.08 o 
   3  14   5      300.26      360.75     45.01 o 
   4  14   5      633.92      615.16     84.59 o 
   5  14   5      472.42      433.54     59.92 o 
   6  14   5      315.34      253.58     46.55 o 
  -6  15   5      156.57      185.91     57.22 o 
  -5  15   5      441.77      387.98     82.50 o 
  -4  15   5      781.71      762.94     84.55 o 
  -3  15   5       73.69      120.19     32.39 o 
  -2  15   5     1096.72     1020.27    107.12 o 
  -1  15   5       68.69       52.82     24.06 o 
   0  15   5       74.31       82.44     26.59 o 
   1  15   5       57.93       99.68     28.42 o 
   2  15   5     1130.72     1122.35    119.69 o 
   3  15   5       80.86      106.03     24.40 o 
   4  15   5      918.10      878.47     97.05 o 
   5  15   5      402.23      477.04     64.71 o 
   6  15   5      152.58      155.92     38.31 o 
  -6  16   5      222.53      166.59     57.72 o 
  -5  16   5      179.62      134.75     49.72 o 
  -4  16   5      314.02      367.13     50.80 o 
  -3  16   5      120.00      129.56     30.43 o 
  -2  16   5      235.13      207.23     36.66 o 
  -1  16   5      164.69      139.31     41.63 o 
   0  16   5        7.88      -12.13     19.01 o 
   1  16   5      143.25      164.36     35.46 o 
   2  16   5      285.99      337.58     51.01 o 
   3  16   5      119.55      146.02     35.95 o 
   4  16   5      298.37      286.44     39.68 o 
   5  16   5      184.38      235.22     44.30 o 
   6  16   5      225.36      220.45     43.37 o 
  -5  17   5       73.29      120.79     49.11 o 
  -4  17   5       18.57       34.46     22.81 o 
  -3  17   5       55.89       61.40     25.67 o 
  -2  17   5      319.54      263.13     41.83 o 
  -1  17   5       96.59       87.39     28.51 o 
   0  17   5       32.53       49.43     25.49 o 
   1  17   5      115.46      110.76     31.76 o 
   2  17   5      332.50      359.89     53.66 o 
   3  17   5       45.52       30.56     28.19 o 
   4  17   5       21.86      -33.66     26.81 o 
   5  17   5       76.05       98.44     33.80 o 
  -5  18   5      280.02      312.27     75.27 o 
  -4  18   5      367.97      265.70     64.67 o 
  -3  18   5      113.35      129.57     53.08 o 
  -2  18   5      174.38      225.13     39.31 o 
  -1  18   5       34.82       50.10     25.40 o 
   0  18   5        7.85        0.54     22.98 o 
   1  18   5       30.52       27.39     25.66 o 
   2  18   5      164.30      257.61     45.71 o 
   3  18   5      106.07      149.94     43.21 o 
   4  18   5      313.42      315.94     56.41 o 
   5  18   5      260.86      268.41     54.30 o 
  -4  19   5      244.22      259.41     64.45 o 
  -3  19   5      120.99      148.19     34.37 o 
  -2  19   5      232.43      272.81     44.78 o 
  -1  19   5      132.26      143.15     33.00 o 
   0  19   5       10.24      -29.87     25.66 o 
   1  19   5      133.63       95.01     31.29 o 
   2  19   5      241.33      282.61     49.65 o 
   3  19   5      125.53      137.39     40.50 o 
   4  19   5      272.42      392.91     62.88 o 
  -3  20   5       73.32      141.45     34.37 o 
  -2  20   5       68.56       94.14     29.41 o 
  -1  20   5       18.38       10.78     23.43 o 
   0  20   5       70.79      119.39     32.60 o 
   1  20   5       18.88       24.46     29.58 o 
   2  20   5       62.03       83.32     34.21 o 
   3  20   5       70.80      195.96     45.96 o 
  -3  21   5       13.06        5.83     27.01 o 
  -2  21   5      197.62      210.86     40.06 o 
  -1  21   5      103.31       88.63     29.66 o 
   0  21   5       11.15       32.07     26.25 o 
   1  21   5       90.22      105.93     34.10 o 
   2  21   5      177.50      267.60     75.07 o 
   3  21   5       15.34       70.92     75.24 o 
  -1  22   5       22.89       38.40     27.42 o 
   0  22   5        9.17        0.94     39.04 o 
   1  22   5       24.23       38.23     30.47 o 
  -2 -21   6      206.68      189.16     47.52 o 
  -1 -21   6      858.34     1092.49    173.16 o 
   0 -21   6      476.85      527.92    106.39 o 
   1 -21   6      862.60      770.01    135.20 o 
   2 -21   6      179.29       99.88     62.19 o 
  -3 -20   6      247.34      244.21     43.94 o 
  -2 -20   6      245.07      239.50     50.86 o 
  -1 -20   6      118.30       84.65     55.73 o 
   0 -20   6      356.34      305.10     81.28 o 
   1 -20   6      105.36      145.57     63.35 o 
   2 -20   6      269.60      198.27     68.09 o 
   3 -20   6      202.19      230.83     74.50 o 
  -4 -19   6      123.67      177.83     47.72 o 
  -3 -19   6       69.50       68.65     31.35 o 
  -2 -19   6      228.19      317.52     79.63 o 
  -1 -19   6      315.45      320.99     80.57 o 
   0 -19   6     1208.00     1135.36    177.30 o 
   1 -19   6      302.77      259.52     74.94 o 
   2 -19   6      219.09      298.26     79.85 o 
   3 -19   6       68.18       42.82     53.47 o 
   4 -19   6      136.05       95.51     39.91 o 
  -4 -18   6       50.52       33.20     31.15 o 
  -3 -18   6       49.69       71.11     30.84 o 
  -2 -18   6      595.69      943.79    151.00 o 
  -1 -18   6       60.80       73.45     51.54 o 
   0 -18   6     1246.06     1297.71    196.78 o 
   1 -18   6       68.04      104.62     54.08 o 
   2 -18   6      573.77      504.75    101.09 o 
   3 -18   6       40.57        3.74     29.02 o 
   4 -18   6       55.87       39.35     35.52 o 
  -5 -17   6       31.33       69.50     39.20 o 
  -4 -17   6      235.01      230.10     66.52 o 
  -3 -17   6      236.95      284.68     42.80 o 
  -2 -17   6      473.09      610.37    123.75 o 
  -1 -17   6       95.88      156.83     58.77 o 
   0 -17   6      610.21      447.97     91.60 o 
   1 -17   6       99.51      171.01     59.93 o 
   2 -17   6      432.58      440.24     92.21 o 
   3 -17   6      269.45      159.00     40.50 o 
   4 -17   6      227.29      165.11     43.87 o 
   5 -17   6       36.22       22.88     36.64 o 
  -5 -16   6       46.59       64.01     39.04 o 
  -4 -16   6      231.85      268.98     52.31 o 
  -3 -16   6      242.40      265.65     41.38 o 
  -2 -16   6      334.30      515.57     89.17 o 
  -1 -16   6      290.51      248.15     69.14 o 
   0 -16   6     1945.72     2012.37    278.50 o 
   1 -16   6      316.24      308.41     76.65 o 
   2 -16   6      375.82      374.19     55.95 o 
   3 -16   6      233.44      203.01     73.06 o 
   4 -16   6      276.07      185.91     69.75 o 
   5 -16   6       50.03       33.94     37.00 o 
  -6 -15   6      147.63      176.48     50.60 o 
  -5 -15   6      112.81      114.66     43.53 o 
  -4 -15   6      318.82      469.46    106.97 o 
  -3 -15   6      241.56      323.10     50.50 o 
  -2 -15   6     1058.65     1199.06    163.01 o 
  -1 -15   6       52.79       64.89     50.82 o 
   0 -15   6     1636.56     1814.54    253.23 o 
   1 -15   6       58.03       15.45     45.30 o 
   2 -15   6     1141.42      899.99    132.02 o 
   3 -15   6      272.57      247.14     45.32 o 
   4 -15   6      302.04      233.18     48.07 o 
   5 -15   6       94.28       97.30     41.36 o 
   6 -15   6      159.48      133.84     50.69 o 
  -6 -14   6       29.86       85.69     63.93 o 
  -5 -14   6       11.98       15.11     34.09 o 
  -4 -14   6      209.19      210.31     77.45 o 
  -3 -14   6       99.42       78.25     28.80 o 
  -2 -14   6      612.58      614.54     80.86 o 
  -1 -14   6      340.29      475.11     68.16 o 
   0 -14   6       52.30       14.62     43.32 o 
   1 -14   6      364.04      391.42     53.83 o 
   2 -14   6      683.04      648.80     88.59 o 
   3 -14   6       98.76      115.90     34.24 o 
   4 -14   6      239.41      232.98     48.02 o 
   5 -14   6       13.34       -2.83     33.45 o 
   6 -14   6       36.30       27.62     57.14 o 
  -6 -13   6       96.42       -0.88     38.43 o 
  -5 -13   6       85.94       58.88     35.16 o 
  -4 -13   6      209.29      244.80     48.57 o 
  -3 -13   6      758.86      856.09     82.49 o 
  -2 -13   6     1674.98     1440.08    149.30 o 
  -1 -13   6     2438.39     2355.41    234.39 o 
   0 -13   6     1837.73     1830.66    253.28 o 
   1 -13   6     2392.47     2285.69    225.95 o 
   2 -13   6     1458.21     1349.02    140.96 o 
   3 -13   6      814.39      669.54     97.42 o 
   4 -13   6      227.08      229.76     46.60 o 
   5 -13   6       98.71      107.37     40.45 o 
   6 -13   6       90.25       60.31     62.55 o 
  -6 -12   6       62.26       62.72     40.32 o 
  -5 -12   6       76.34       52.78     34.64 o 
  -4 -12   6      351.60      332.28     61.61 o 
  -3 -12   6      470.77      567.81     61.02 o 
  -2 -12   6     1264.70     1303.61    137.80 o 
  -1 -12   6      357.32      480.69     66.35 o 
   0 -12   6     1169.79     1301.94    135.03 o 
   1 -12   6      338.16      362.43     58.05 o 
   2 -12   6     1348.31     1255.77    133.12 o 
   3 -12   6      444.78      523.41     68.20 o 
   4 -12   6      289.11      186.31     41.71 o 
   5 -12   6       62.57       38.77     53.11 o 
   6 -12   6       69.87      114.54     43.72 o 
  -7 -11   6       84.17       99.51     47.59 o 
  -6 -11   6       44.50       59.69     50.85 o 
  -5 -11   6      218.38      188.60     55.18 o 
  -4 -11   6      411.49      346.53     82.52 o 
  -3 -11   6      639.62      606.61     78.20 o 
  -2 -11   6      429.25      581.53     74.79 o 
  -1 -11   6     1805.25     1703.57    173.09 o 
   0 -11   6     2298.88     2459.76    239.27 o 
   1 -11   6     1776.83     1831.26    183.66 o 
   2 -11   6      379.01      403.66     84.37 o 
   3 -11   6      582.63      606.23     74.69 o 
   4 -11   6      368.56      404.93     60.42 o 
   5 -11   6      212.79      200.46     45.20 o 
   6 -11   6       48.04       62.43     39.38 o 
   7 -11   6       97.28       61.53     32.38 o 
  -7 -10   6      155.47      195.99     54.18 o 
  -6 -10   6        4.88      -11.38     36.44 o 
  -5 -10   6      325.53      305.97     53.64 o 
  -4 -10   6      501.17      496.28     81.97 o 
  -3 -10   6      648.76      606.63     77.01 o 
  -2 -10   6      442.74      496.91     66.58 o 
  -1 -10   6      397.52      435.90     61.74 o 
   0 -10   6     1476.37     1406.78    142.70 o 
   1 -10   6      362.60      310.76     44.72 o 
   2 -10   6      451.77      527.35    139.20 o 
   3 -10   6      570.29      539.84     68.48 o 
   4 -10   6      581.45      564.58     73.24 o 
   5 -10   6      338.93      311.14     54.49 o 
   6 -10   6        4.56      -47.46     33.17 o 
   7 -10   6      140.05      103.17     40.56 o 
  -7  -9   6      116.56      161.58     51.27 o 
  -6  -9   6        4.41      -32.79     31.25 o 
  -5  -9   6      211.06      236.80     46.91 o 
  -4  -9   6      512.31      481.49     67.26 o 
  -3  -9   6      850.36      793.44     93.85 o 
  -2  -9   6      285.59      383.56     78.47 o 
  -1  -9   6     1865.35     1752.64    184.14 o 
   0  -9   6     3607.52     3465.45    335.88 o 
   1  -9   6     1964.06     1902.62    189.67 o 
   2  -9   6      235.88      346.23     61.33 o 
   3  -9   6      997.17     1015.83    111.53 o 
   4  -9   6      421.06      365.60     55.35 o 
   5  -9   6      203.08      162.64     42.76 o 
   6  -9   6        4.94      -37.07     36.53 o 
   7  -9   6      110.97       93.19     39.65 o 
  -7  -8   6       14.25       16.39     40.17 o 
  -6  -8   6       30.72       57.51     37.00 o 
  -5  -8   6      191.65      218.26     44.62 o 
  -4  -8   6       86.04       67.31     30.73 o 
  -3  -8   6      539.10      551.51    104.82 o 
  -2  -8   6       36.41       42.60     42.55 o 
  -1  -8   6      163.52      222.41     58.99 o 
   0  -8   6       66.28       57.55     18.71 o 
   1  -8   6      144.16      187.51     32.45 o 
   2  -8   6       44.00       69.32     25.67 o 
   3  -8   6      556.77      631.06     76.26 o 
   4  -8   6       95.76       98.97     35.24 o 
   5  -8   6      203.27      120.10     40.58 o 
   6  -8   6       25.31        4.14     25.03 o 
   7  -8   6       16.23      -11.69     38.32 o 
  -7  -7   6      146.09      107.88     45.18 o 
  -6  -7   6      224.64      227.00     54.33 o 
  -5  -7   6      258.25      322.71     53.14 o 
  -4  -7   6      216.89      263.31     45.25 o 
  -3  -7   6      941.76      832.44     96.17 o 
  -2  -7   6      488.29      561.77     68.12 o 
  -1  -7   6     1959.07     1828.89    249.59 o 
   0  -7   6      875.46     1015.74     74.20 o 
   1  -7   6     1940.22     1857.60    185.11 o 
   2  -7   6      410.95      472.26     53.33 o 
   3  -7   6      896.25      917.02    100.98 o 
   4  -7   6      225.31      256.81     46.27 o 
   5  -7   6      312.49      354.83     56.67 o 
   6  -7   6      235.25      224.43     38.85 o 
   7  -7   6      157.03      216.68     82.30 o 
  -8  -6   6      171.01      153.39     59.76 o 
  -7  -6   6       27.73        7.20     37.36 o 
  -6  -6   6      258.26      298.97     53.83 o 
  -5  -6   6      154.28      195.45     41.60 o 
  -4  -6   6      293.07      373.90     43.71 o 
  -3  -6   6      484.19      572.90     57.33 o 
  -2  -6   6      947.92     1134.17    163.01 o 
  -1  -6   6     1454.62     1537.95    176.91 o 
   0  -6   6     1088.47     1047.91     77.79 o 
   1  -6   6     1438.70     1676.60    137.28 o 
   2  -6   6     1063.44     1151.51    114.44 o 
   3  -6   6      430.74      488.95     62.37 o 
   4  -6   6      290.10      334.61     90.22 o 
   5  -6   6      161.81       98.11     78.28 o 
   6  -6   6      227.13      218.47     36.95 o 
   7  -6   6       22.69       -3.50     28.83 o 
   8  -6   6      175.99      234.88     57.50 o 
  -8  -5   6      152.31       76.98     81.01 o 
  -7  -5   6       49.21       64.86     40.42 o 
  -6  -5   6      178.63      208.69     47.01 o 
  -5  -5   6       91.45      122.35     55.65 o 
  -4  -5   6      249.20      300.19     37.35 o 
  -3  -5   6      765.74      827.66     75.98 o 
  -2  -5   6     2548.55     2861.70    292.57 o 
  -1  -5   6     3903.63     3641.08    479.01 o 
   0  -5   6     3383.58     3168.07    252.79 o 
   1  -5   6     4051.80     3937.26    313.93 o 
   2  -5   6     2557.64     2716.77    216.25 o 
   3  -5   6      913.08      967.15     81.71 o 
   4  -5   6      209.10      311.06     48.43 o 
   5  -5   6       79.68       77.70     25.88 o 
   6  -5   6      166.25      228.14     62.93 o 
   7  -5   6       45.01       48.72     31.89 o 
   8  -5   6      140.69      138.91     45.22 o 
  -8  -4   6      182.48      219.73     87.41 o 
  -7  -4   6       70.63      141.41     72.81 o 
  -6  -4   6      133.04      228.76     81.26 o 
  -5  -4   6      143.93      181.60     32.11 o 
  -4  -4   6      336.04      432.89     47.37 o 
  -3  -4   6      186.30      253.72     68.27 o 
  -2  -4   6     1070.42     1238.36    137.32 o 
  -1  -4   6      572.90      876.16    100.15 o 
   0  -4   6     1125.89     1214.70    133.93 o 
   1  -4   6      524.82      628.74     68.36 o 
   2  -4   6     1028.77     1184.52    102.58 o 
   4  -4   6      379.69      573.02     60.96 o 
   5  -4   6      160.91      178.31     31.69 o 
   6  -4   6      130.13      132.70     55.46 o 
   7  -4   6       64.06      106.54     37.18 o 
   8  -4   6      195.80      207.10     50.63 o 
  -8  -3   6      161.81      169.02     85.42 o 
  -7  -3   6      179.64      271.84     53.33 o 
  -6  -3   6      185.24      238.63     37.54 o 
  -5  -3   6      546.20      726.22     71.10 o 
  -4  -3   6      280.93      307.69     37.43 o 
  -3  -3   6      877.29      975.15     86.82 o 
  -2  -3   6      697.10      870.81    103.85 o 
  -1  -3   6      329.04      362.06     72.51 o 
   0  -3   6      789.83      913.15    135.42 o 
   1  -3   6      357.40      361.50     36.05 o 
   2  -3   6      625.36      763.74    129.37 o 
   3  -3   6      897.83     1410.16    111.42 o 
   4  -3   6      322.78      563.78     79.06 o 
   5  -3   6      523.27      589.37     58.45 o 
   6  -3   6      188.72      202.85     41.67 o 
   7  -3   6      195.44      167.43     42.63 o 
   8  -3   6      178.21      149.49     53.50 o 
  -8  -2   6       62.27       49.22     75.05 o 
  -7  -2   6       80.04      122.83     69.86 o 
  -6  -2   6       76.84      122.94     28.59 o 
  -5  -2   6      485.77      630.66     73.48 o 
  -4  -2   6      862.05     1010.99    159.86 o 
  -2  -2   6     3017.98     2774.71    281.79 o 
  -1  -2   6      507.28      476.18     56.31 o 
   0  -2   6     8757.13     8414.69    846.43 o 
   1  -2   6      468.98      434.28     40.60 o 
   2  -2   6     3072.41     2961.90    200.73 o 
   3  -2   6     1498.29     2210.91    214.84 o 
   4  -2   6      762.58     1001.71     76.05 o 
   5  -2   6      409.03      759.15    120.92 o 
   6  -2   6       84.49      151.17     37.60 o 
   7  -2   6       71.09      209.59     95.41 o 
   8  -2   6       70.81       84.41     40.92 o 
  -8  -1   6       94.70       70.80     74.50 o 
  -7  -1   6      507.58      644.18     90.00 o 
  -6  -1   6      102.53       66.48     22.38 o 
  -5  -1   6      456.24      553.98     66.12 o 
  -4  -1   6      419.58      503.05     50.42 o 
  -3  -1   6      664.06      801.39     72.06 o 
  -2  -1   6     1006.03     1116.15    212.59 o 
  -1  -1   6      102.56      225.61     31.91 o 
   1  -1   6       99.02      103.05     36.92 o 
   2  -1   6      942.93     1036.79     96.70 o 
   3  -1   6      764.19      658.10    109.76 o 
   4  -1   6      480.42      706.15    110.65 o 
   5  -1   6      525.63      613.32     69.62 o 
   6  -1   6      105.02       88.40     33.22 o 
   7  -1   6      520.10      596.81     88.35 o 
   8  -1   6       86.58       81.74     45.58 o 
  -8   0   6      234.64      254.11     90.33 o 
  -7   0   6      500.72      601.51     84.46 o 
  -6   0   6      128.53      103.99     38.85 o 
  -5   0   6      327.17      416.34     46.36 o 
  -4   0   6      103.80      150.43     25.23 o 
  -3   0   6       43.67       66.36     16.90 o 
  -2   0   6      721.57      861.97     93.92 o 
  -1   0   6     1668.44     1411.52    145.87 o 
   0   0   6       96.15      464.29    123.99 o 
   1   0   6     1798.78     1663.47    161.27 o 
   2   0   6      714.23      866.61     73.87 o 
   3   0   6       51.07       59.33     24.83 o 
   4   0   6       87.07      208.14     40.96 o 
   5   0   6      273.30      544.51    126.11 o 
   6   0   6      141.28      159.75     70.77 o 
   7   0   6      452.66      423.21     65.40 o 
   8   0   6      204.36      134.72     41.75 o 
  -8   1   6       95.48      148.12     50.70 o 
  -7   1   6      506.44      674.63    164.58 o 
  -6   1   6       99.37      105.17     37.04 o 
  -5   1   6      454.83      557.67     56.53 o 
  -4   1   6      415.73      496.65     54.31 o 
  -3   1   6      643.68      693.76     63.78 o 
  -2   1   6      990.47      995.81    106.99 o 
  -1   1   6      111.79      142.51     20.86 o 
   0   1   6     2433.14     3146.84    299.60 o 
   1   1   6      107.15       15.95     32.06 o 
   2   1   6      927.81      858.22     72.74 o 
   3   1   6      743.42      903.55    130.42 o 
   4   1   6      476.94      579.86    129.46 o 
   5   1   6      524.42      634.06     75.47 o 
   6   1   6      101.97      105.97     32.51 o 
   7   1   6      518.38      358.29     58.91 o 
   8   1   6       87.35       25.88     36.81 o 
  -8   2   6       59.55      108.50     49.58 o 
  -7   2   6       80.98       58.24     57.80 o 
  -6   2   6       78.69      123.83     38.66 o 
  -5   2   6      479.70      456.36     75.24 o 
  -4   2   6      876.39      981.59    134.80 o 
  -3   2   6     1659.20     1671.97    139.82 o 
  -2   2   6     3040.53     2434.07    194.40 o 
  -1   2   6      514.10      457.89     43.17 o 
   0   2   6     8680.16     7529.76    587.06 o 
   1   2   6      475.99      358.02     43.94 o 
   2   2   6     3093.24     2611.79    206.88 o 
   3   2   6     1493.36     1430.78    116.70 o 
   4   2   6      776.25      795.21     68.75 o 
   5   2   6      403.05      515.69     92.47 o 
   6   2   6       86.42      123.74     34.32 o 
   7   2   6       72.03       66.27     92.02 o 
   8   2   6       67.81       80.13     38.12 o 
  -8   3   6      159.71      217.34     57.22 o 
  -7   3   6      179.28      299.20     58.20 o 
  -6   3   6      189.44      198.76     36.89 o 
  -5   3   6      540.31      556.05     57.60 o 
  -4   3   6      291.63      268.61     35.07 o 
  -3   3   6      874.05      852.72     75.02 o 
  -2   3   6      723.53      685.23     60.85 o 
  -1   3   6      339.74      323.59     33.35 o 
   0   3   6      812.10      725.86     62.66 o 
   1   3   6      368.00      332.65     33.15 o 
   2   3   6      650.41      531.20     48.28 o 
   3   3   6      896.18      808.36     84.13 o 
   4   3   6      333.69      352.90     38.36 o 
   5   3   6      517.96      467.57     62.66 o 
   6   3   6      192.69      171.94     40.01 o 
   7   3   6      194.80      248.45     47.79 o 
   8   3   6      176.11      168.28     46.35 o 
  -8   4   6      190.37      339.86     67.19 o 
  -7   4   6       69.75      152.24     67.24 o 
  -6   4   6      133.47      189.44     35.02 o 
  -5   4   6      139.85      126.24     27.91 o 
  -4   4   6      336.89      299.79     50.31 o 
  -3   4   6      183.88      168.63     25.66 o 
  -2   4   6     1054.72      826.87     70.91 o 
  -1   4   6      599.81      637.00     47.83 o 
   0   4   6     1124.84      972.81     70.15 o 
   1   4   6      550.63      508.69     46.27 o 
   2   4   6     1012.67      895.32     75.96 o 
   3   4   6      173.97      154.48     28.11 o 
   4   4   6      380.10      356.05     39.88 o 
   5   4   6      156.47      138.69     25.78 o 
   6   4   6      130.62       81.11     30.65 o 
   7   4   6       63.52       64.15     37.97 o 
   8   4   6      203.83      204.43     48.44 o 
  -8   5   6      150.00      250.65     58.67 o 
  -7   5   6       48.35       73.05     38.10 o 
  -6   5   6      180.00      168.74     33.19 o 
  -5   5   6       93.91      119.23     27.20 o 
  -4   5   6      262.39      204.86     30.44 o 
  -3   5   6      765.00      708.74     64.01 o 
  -2   5   6     2507.93     2081.51    167.50 o 
  -1   5   6     3893.83     3118.04    214.56 o 
   0   5   6     3329.32     2791.49    192.79 o 
   1   5   6     4043.51     3355.31    263.76 o 
   2   5   6     2519.75     2296.06    182.98 o 
   3   5   6      912.21      826.12     86.95 o 
   4   5   6      221.15      233.09     36.73 o 
   5   5   6       82.22       75.10     22.01 o 
   6   5   6      167.15      129.97     24.71 o 
   7   5   6       44.29       64.87     32.02 o 
   8   5   6      138.37      194.08     47.13 o 
  -8   6   6      166.81      157.42     50.89 o 
  -7   6   6       27.95       25.65     32.42 o 
  -6   6   6      257.92      197.39     56.83 o 
  -5   6   6      153.75      178.84     30.11 o 
  -4   6   6      300.06      280.25     45.95 o 
  -3   6   6      476.16      389.86     41.02 o 
  -2   6   6      952.49      773.62     67.21 o 
  -1   6   6     1465.50     1167.77     96.13 o 
   0   6   6     1132.08      831.51     69.53 o 
   1   6   6     1449.37     1332.91    108.61 o 
   2   6   6     1066.52      929.28     79.09 o 
   3   6   6      422.98      398.24     49.94 o 
   4   6   6      298.44      329.60     45.73 o 
   5   6   6      162.19      190.39     40.37 o 
   6   6   6      227.10      156.87     34.90 o 
   7   6   6       22.90       13.28     28.34 o 
   8   6   6      171.84      168.35     46.69 o 
  -7   7   6      151.06      211.28     50.60 o 
  -6   7   6      227.15      245.37     36.78 o 
  -5   7   6      257.75      275.93     35.61 o 
  -4   7   6      220.54      181.77     28.24 o 
  -3   7   6      926.63      740.60     65.86 o 
  -2   7   6      475.60      399.66     39.73 o 
  -1   7   6     1917.69     1531.42    124.16 o 
   0   7   6      900.01      842.57     70.42 o 
   1   7   6     1898.41     1580.23    127.95 o 
   2   7   6      400.05      355.30     36.89 o 
   3   7   6      881.05      812.75     90.42 o 
   4   7   6      228.92      274.70     86.66 o 
   5   7   6      311.80      297.78     45.01 o 
   6   7   6      237.53      255.15     51.07 o 
   7   7   6      162.23      176.64     61.64 o 
  -7   8   6       15.40        3.81     41.11 o 
  -6   8   6       31.08       12.03     34.76 o 
  -5   8   6      190.40      160.07     34.86 o 
  -4   8   6       85.39       84.63     21.79 o 
  -3   8   6      545.89      528.09     50.39 o 
  -2   8   6       43.59       41.43     18.13 o 
  -1   8   6      173.37      151.60     20.78 o 
   0   8   6       56.74       35.44     12.08 o 
   1   8   6      152.78      143.55     30.04 o 
   2   8   6       51.72       37.97     16.10 o 
   3   8   6      563.21      595.98     68.12 o 
   4   8   6       94.59       89.05     27.94 o 
   5   8   6      201.87      187.23     37.38 o 
   6   8   6       25.71       21.74     29.99 o 
   7   8   6       17.43       67.49     47.18 o 
  -7   9   6      118.57      105.56     49.77 o 
  -6   9   6        4.83        2.10     32.61 o 
  -5   9   6      207.09      175.94     35.30 o 
  -4   9   6      508.90      418.78     53.51 o 
  -3   9   6      846.22      702.12     62.03 o 
  -2   9   6      284.37      268.60     30.83 o 
  -1   9   6     1878.55     1482.84    121.43 o 
   0   9   6     3588.24     3151.78    247.57 o 
   1   9   6     1978.13     1835.13    148.24 o 
   2   9   6      234.90      264.32     37.39 o 
   3   9   6      992.25      987.10     86.08 o 
   4   9   6      417.75      410.02     54.54 o 
   5   9   6      198.72      202.72     39.45 o 
   6   9   6        5.44       -4.28     24.53 o 
   7   9   6      113.01       70.14     49.11 o 
  -7  10   6      152.63      112.13     52.97 o 
  -6  10   6        5.24       34.49     34.49 o 
  -5  10   6      322.61      281.87     43.55 o 
  -4  10   6      503.52      412.40     52.48 o 
  -3  10   6      637.86      527.99     50.79 o 
  -2  10   6      441.12      419.61     41.71 o 
  -1  10   6      393.43      313.29     42.86 o 
   0  10   6     1474.73     1290.39    104.69 o 
   1  10   6      359.32      292.98     32.11 o 
   2  10   6      450.74      386.57     40.84 o 
   3  10   6      560.41      500.72     50.97 o 
   4  10   6      584.72      623.95     92.51 o 
   5  10   6      336.56      323.49     71.38 o 
   6  10   6        4.97        1.85     26.77 o 
   7  10   6      137.37       68.48     48.34 o 
  -7  11   6       79.49       90.83     50.55 o 
  -6  11   6       41.93      -16.50     30.46 o 
  -5  11   6      217.80      228.94     39.67 o 
  -4  11   6      408.58      409.91     53.18 o 
  -3  11   6      648.18      573.69     66.22 o 
  -2  11   6      427.07      406.83     50.95 o 
  -1  11   6     1823.66     1628.13    161.21 o 
   0  11   6     2262.34     2032.02    198.49 o 
   1  11   6     1794.62     1735.80    140.84 o 
   2  11   6      376.14      352.17     37.99 o 
   3  11   6      590.48      610.66     59.17 o 
   4  11   6      365.11      389.87    106.17 o 
   5  11   6      211.53      217.87     40.67 o 
   6  11   6       45.43        6.91     41.55 o 
   7  11   6       92.23       83.53     33.57 o 
  -6  12   6       62.57       58.27     41.72 o 
  -5  12   6       74.67       83.45     29.55 o 
  -4  12   6      344.90      310.90     78.58 o 
  -3  12   6      477.49      438.10     55.09 o 
  -2  12   6     1238.33     1087.94    110.64 o 
  -1  12   6      359.90      357.78     47.35 o 
   0  12   6     1125.26     1093.34    113.71 o 
   1  12   6      340.63      403.15     41.66 o 
   2  12   6     1322.15     1313.91    109.74 o 
   3  12   6      451.72      459.08     48.38 o 
   4  12   6      282.73      286.01     73.23 o 
   5  12   6       61.09       86.18     29.86 o 
   6  12   6       70.18        9.52     31.87 o 
  -6  13   6       98.87       74.05     43.81 o 
  -5  13   6       84.64       32.34     36.25 o 
  -4  13   6      207.35      200.84     36.54 o 
  -3  13   6      775.36      769.17     84.80 o 
  -2  13   6     1711.59     1388.34    139.50 o 
  -1  13   6     2461.47     2138.48    209.42 o 
   0  13   6     1881.67     1748.80    171.16 o 
   1  13   6     2414.31     2159.58    212.64 o 
   2  13   6     1491.99     1499.49    124.58 o 
   3  13   6      830.88      806.54     74.02 o 
   4  13   6      225.34      310.41     76.76 o 
   5  13   6       97.41       99.18     31.83 o 
   6  13   6       92.63       97.63     34.29 o 
  -6  14   6       30.30       -2.70     34.99 o 
  -5  14   6       12.63      -28.58     28.53 o 
  -4  14   6      204.75      213.08     37.98 o 
  -3  14   6      103.34       83.94     27.67 o 
  -2  14   6      617.84      531.09     63.19 o 
  -1  14   6      332.82      384.16     65.91 o 
   0  14   6       46.10       15.38     26.27 o 
   1  14   6      357.04      463.49     60.40 o 
   2  14   6      690.41      613.33     59.42 o 
   3  14   6      101.97      110.13     25.17 o 
   4  14   6      234.28      177.30     57.14 o 
   5  14   6       13.94      -30.98     50.19 o 
   6  14   6       36.79      -11.48     64.09 o 
  -6  15   6      144.78      183.64     60.53 o 
  -5  15   6      112.67       81.06     43.81 o 
  -4  15   6      319.32      276.45     43.80 o 
  -3  15   6      235.64      223.39     84.15 o 
  -2  15   6     1045.04      939.10    100.39 o 
  -1  15   6       49.37       75.62     26.84 o 
   0  15   6     1612.90     1424.09    145.28 o 
   1  15   6       54.58       67.75     28.21 o 
   2  15   6     1127.89     1051.21    114.55 o 
   3  15   6      266.39      262.34     36.45 o 
   4  15   6      302.37      282.22     38.73 o 
   5  15   6       93.98       92.30     31.84 o 
   6  15   6      156.56      170.10     41.67 o 
  -5  16   6       50.18        9.60     33.94 o 
  -4  16   6      239.60      212.88     65.22 o 
  -3  16   6      240.23      188.95     36.58 o 
  -2  16   6      343.48      376.65     52.03 o 
  -1  16   6      287.05      258.83     42.35 o 
   0  16   6     1979.06     2015.80    198.16 o 
   1  16   6      313.54      375.42     54.10 o 
   2  16   6      385.50      453.04    162.84 o 
   3  16   6      232.06      175.66     41.75 o 
   4  16   6      284.85      266.08     38.18 o 
   5  16   6       53.76       41.63     25.97 o 
  -5  17   6       32.74       17.49     37.47 o 
  -4  17   6      233.68      215.77     40.51 o 
  -3  17   6      232.03      187.94     36.55 o 
  -2  17   6      470.42      426.89     57.37 o 
  -1  17   6       77.24       84.34     29.67 o 
   0  17   6      634.72      583.63     72.10 o 
   1  17   6       80.47       71.45     30.41 o 
   2  17   6      430.75      521.46    144.88 o 
   3  17   6      264.02      264.21     49.83 o 
   4  17   6      225.77      260.32     37.99 o 
   5  17   6       37.72       42.34     25.73 o 
  -4  18   6       49.12       11.26     33.55 o 
  -3  18   6       48.56       70.27     27.97 o 
  -2  18   6      595.96      606.26     89.73 o 
  -1  18   6       55.01       36.75     25.30 o 
   0  18   6     1265.38     1329.39    137.81 o 
   1  18   6       62.16       56.46     28.87 o 
   2  18   6      573.34      674.62     83.84 o 
   3  18   6       39.56       37.38     30.17 o 
   4  18   6       54.29       34.86     34.05 o 
  -4  19   6      120.87       91.38     46.57 o 
  -3  19   6       68.00      105.81     30.57 o 
  -2  19   6      227.80      305.33     67.98 o 
  -1  19   6      312.14      321.83     70.38 o 
   0  19   6     1215.25     1388.52    146.33 o 
   1  19   6      299.71      338.53     54.01 o 
   2  19   6      218.64      317.62     53.70 o 
   3  19   6       66.68      182.91     44.86 o 
   4  19   6      133.11      174.67     55.04 o 
  -3  20   6      244.49      230.00     42.43 o 
  -2  20   6      254.05      246.79     43.95 o 
  -1  20   6      113.67       71.14     51.32 o 
   0  20   6      350.09      420.76     60.50 o 
   1  20   6      100.79      121.14     54.80 o 
   2  20   6      278.51      281.35     56.89 o 
   3  20   6      199.63      189.86     47.49 o 
  -2  21   6      211.57      213.35     41.82 o 
  -1  21   6      837.51      953.66    107.58 o 
   0  21   6      469.88      501.69     68.05 o 
   1  21   6      841.43     1103.93    122.86 o 
   2  21   6      183.39      300.92     55.51 o 
  -2 -20   7      239.35      353.94     87.74 o 
  -1 -20   7       66.79       74.33     63.46 o 
   0 -20   7        2.46      -47.29     54.02 o 
   1 -20   7       70.22       54.52     59.04 o 
   2 -20   7      249.89      158.70     69.69 o 
  -3 -19   7       54.94       22.38     37.58 o 
  -2 -19   7      118.37      249.37     75.76 o 
  -1 -19   7       26.21       10.76     51.65 o 
   0 -19   7       31.37       -9.49     48.23 o 
   1 -19   7       29.95      -11.37     49.99 o 
   2 -19   7      116.91      142.98     62.69 o 
   3 -19   7       51.81      113.90     61.86 o 
  -3 -18   7      214.91      215.96     42.69 o 
  -2 -18   7      200.26      338.10     85.09 o 
  -1 -18   7       84.77       53.47     56.23 o 
   0 -18   7       44.34       95.13     58.99 o 
   1 -18   7       75.72       12.03     49.55 o 
   2 -18   7      219.22      280.65     76.98 o 
   3 -18   7      184.36      246.17     76.48 o 
  -4 -17   7      360.89      387.44     65.38 o 
  -3 -17   7      178.39      191.36     39.90 o 
  -2 -17   7      119.77      104.52     52.15 o 
  -1 -17   7       31.91       30.52     51.37 o 
   0 -17   7       25.43      -16.83     47.40 o 
   1 -17   7       34.25       48.34     50.93 o 
   2 -17   7      114.52       75.16     56.34 o 
   3 -17   7      217.86      205.17     69.80 o 
   4 -17   7      336.38      280.72     54.45 o 
  -5 -16   7      292.39      345.10    112.16 o 
  -4 -16   7      407.54      463.91    115.69 o 
  -3 -16   7      361.62      447.58     56.11 o 
  -2 -16   7      212.60      228.30     53.07 o 
  -1 -16   7       66.79       87.96     56.01 o 
   0 -16   7      146.99      165.05     65.00 o 
   1 -16   7       77.41       57.72     50.93 o 
   2 -16   7      244.18      194.90     67.43 o 
   3 -16   7      300.14      215.24     75.13 o 
   4 -16   7      384.88      372.67     61.01 o 
   5 -16   7      243.30      191.02     50.09 o 
  -5 -15   7      145.44      101.06     43.97 o 
  -4 -15   7      508.39      477.94     88.01 o 
  -3 -15   7      189.87      211.62     38.74 o 
  -2 -15   7      250.20      338.67     69.14 o 
  -1 -15   7       51.92       43.32     50.49 o 
   0 -15   7       12.80      -20.36     44.81 o 
   1 -15   7       50.75       17.49     46.96 o 
   2 -15   7      290.88      237.83     70.80 o 
   3 -15   7      177.03      188.58     42.47 o 
   4 -15   7      616.98      489.22     70.95 o 
   5 -15   7      133.91      136.04     45.25 o 
  -5 -14   7      281.18      263.24     86.69 o 
  -4 -14   7      305.60      266.60     51.84 o 
  -3 -14   7      544.85      499.29    106.91 o 
  -2 -14   7      783.99      860.04    104.24 o 
  -1 -14   7      258.45      257.75     70.08 o 
   0 -14   7       11.33      -63.65     42.43 o 
   1 -14   7      250.23      275.25     74.94 o 
   2 -14   7      820.76      864.98     99.23 o 
   3 -14   7      531.28      475.93     66.46 o 
   4 -14   7      301.48      312.58     54.53 o 
   5 -14   7      296.96      286.57     56.72 o 
  -6 -13   7      202.27      171.01     51.18 o 
  -5 -13   7      375.17      301.81     76.43 o 
  -4 -13   7      477.30      505.22     73.47 o 
  -3 -13   7       96.79       85.13     35.50 o 
  -2 -13   7     1183.68     1187.37    131.60 o 
  -1 -13   7      121.88       94.68     59.40 o 
   0 -13   7        8.14       10.82     49.88 o 
   1 -13   7      102.97      137.62     57.17 o 
   2 -13   7     1091.62      990.87    110.09 o 
   3 -13   7      113.07       79.29     35.10 o 
   4 -13   7      397.04      268.92     51.21 o 
   5 -13   7      444.84      385.09     64.53 o 
   6 -13   7      169.47       88.72     46.63 o 
  -6 -12   7      159.29      172.61     48.00 o 
  -5 -12   7      194.43      128.91     45.06 o 
  -4 -12   7       76.30      118.38     37.05 o 
  -3 -12   7      113.21       61.80     56.95 o 
  -2 -12   7      482.38      644.02     83.63 o 
  -1 -12   7      159.93      267.23     53.72 o 
   0 -12   7       15.64       72.07     54.96 o 
   1 -12   7      180.91      192.33     36.85 o 
   2 -12   7      525.33      611.90     75.46 o 
   3 -12   7      129.66       91.18     59.60 o 
   4 -12   7       85.24      139.86     39.53 o 
   5 -12   7      177.92      166.50     49.97 o 
   6 -12   7      134.40      105.69     45.66 o 
  -6 -11   7      555.81      539.65    111.38 o 
  -5 -11   7      100.44       99.28     54.63 o 
  -4 -11   7      436.60      330.02     55.53 o 
  -3 -11   7      392.73      359.45     85.42 o 
  -2 -11   7      394.15      466.85     66.72 o 
  -1 -11   7      195.30      228.05     47.60 o 
   0 -11   7       63.70       80.18     51.21 o 
   1 -11   7      200.40      161.34     44.23 o 
   2 -11   7      405.36      449.30     88.79 o 
   3 -11   7      357.60      361.11     76.48 o 
   4 -11   7      531.26      465.31     67.07 o 
   5 -11   7       88.02      104.34     40.33 o 
   6 -11   7      663.03      613.84     85.91 o 
  -7 -10   7        4.52       10.27     42.47 o 
  -6 -10   7      418.83      345.58     61.21 o 
  -5 -10   7       23.18        6.73     32.20 o 
  -4 -10   7      786.53      653.73     84.32 o 
  -3 -10   7       78.56       73.45     48.17 o 
  -2 -10   7      168.77      106.78     53.31 o 
  -1 -10   7      305.50      384.28     88.84 o 
   0 -10   7       18.65       -2.59     46.30 o 
   1 -10   7      307.09      282.79     54.19 o 
   2 -10   7      183.07      170.78     69.17 o 
   3 -10   7       65.66       29.15     28.50 o 
   4 -10   7      746.09      841.60    100.24 o 
   5 -10   7       26.90       29.01     34.51 o 
   6 -10   7      397.50      490.54     73.30 o 
  -7  -9   7      318.09      420.47    101.37 o 
  -6  -9   7      695.92      845.50    163.09 o 
  -5  -9   7      314.49      289.91     52.32 o 
  -4  -9   7      828.14      909.84    107.86 o 
  -3  -9   7      241.79      410.50     87.35 o 
  -2  -9   7      120.85      148.16     53.75 o 
  -1  -9   7      163.39      188.28     43.04 o 
   0  -9   7        3.88        8.26     38.74 o 
   1  -9   7      147.10      142.92     30.44 o 
   2  -9   7      141.47      123.85     31.55 o 
   3  -9   7      233.61      223.81     42.53 o 
   4  -9   7      731.59      736.53     90.06 o 
   5  -9   7      273.89      247.79     49.70 o 
   6  -9   7      614.49      499.10    118.78 o 
   7  -9   7      291.38      290.60     62.63 o 
  -7  -8   7      219.27      248.20     56.61 o 
  -6  -8   7      211.78      285.19     54.25 o 
  -5  -8   7      195.04      196.70     44.37 o 
  -4  -8   7      159.10      195.44     41.49 o 
  -3  -8   7      277.11      286.01     71.02 o 
  -2  -8   7       64.44      105.12     47.95 o 
  -1  -8   7       89.59      168.89     59.28 o 
   0  -8   7       14.87       30.53     31.34 o 
   1  -8   7       94.78       43.99     24.75 o 
   2  -8   7       61.20       77.01     27.55 o 
   3  -8   7      263.50      267.01     45.94 o 
   4  -8   7      177.97      127.91     93.17 o 
   5  -8   7      234.80      168.23     45.35 o 
   6  -8   7      214.22      232.74     40.34 o 
   7  -8   7      267.56      238.63     52.63 o 
  -7  -7   7      458.60      493.59     76.27 o 
  -6  -7   7      184.47      255.63     52.68 o 
  -5  -7   7      300.72      450.98    113.70 o 
  -4  -7   7      133.04      121.34     34.80 o 
  -3  -7   7      402.97      457.34     61.37 o 
  -2  -7   7      539.81      699.43     82.03 o 
  -1  -7   7      336.81      389.72     50.57 o 
   0  -7   7      109.26       99.12     17.69 o 
   1  -7   7      384.92      379.47     68.87 o 
   2  -7   7      544.38      600.28     71.84 o 
   3  -7   7      450.43      481.27     49.90 o 
   4  -7   7      153.70      139.96     38.56 o 
   5  -7   7      316.02      396.30     61.02 o 
   6  -7   7      198.97      205.17     48.85 o 
   7  -7   7      478.99      543.24     95.85 o 
  -7  -6   7      295.90      276.49     55.49 o 
  -6  -6   7       59.85       72.28     36.80 o 
  -5  -6   7      606.40      864.27    210.79 o 
  -4  -6   7      240.79      343.35     42.47 o 
  -3  -6   7      360.76      447.89     63.65 o 
  -2  -6   7      472.79      636.81     75.70 o 
  -1  -6   7      279.39      262.39     38.02 o 
   0  -6   7      126.35      135.07     21.28 o 
   1  -6   7      232.40      249.53     29.32 o 
   2  -6   7      520.65      605.32     56.72 o 
   3  -6   7      295.49      730.28    216.69 o 
   4  -6   7      215.88      367.73     82.50 o 
   5  -6   7      562.93      648.71     81.49 o 
   6  -6   7       73.14      118.98     31.82 o 
   7  -6   7      255.73      318.85     86.11 o 
  -7  -5   7       65.43      110.53     66.16 o 
  -6  -5   7      807.69     1099.81    126.32 o 
  -5  -5   7      796.76     1078.81     99.34 o 
  -4  -5   7      885.19      958.17     87.91 o 
  -3  -5   7      381.22      503.96     65.48 o 
  -2  -5   7      489.58      633.78     74.87 o 
  -1  -5   7      317.51      437.12     54.40 o 
   0  -5   7       45.59       52.23     20.09 o 
   1  -5   7      323.94      427.53     43.18 o 
   2  -5   7      412.59      544.19     85.64 o 
   4  -5   7      991.30     1255.97    187.87 o 
   5  -5   7      783.94      939.06     97.34 o 
   6  -5   7      712.23      635.71     82.27 o 
   7  -5   7       75.34       76.60     42.90 o 
  -7  -4   7      193.65      177.41     74.50 o 
  -6  -4   7      409.51      449.66     67.59 o 
  -5  -4   7      274.84      326.49     41.80 o 
  -4  -4   7     1367.73     1483.27    129.27 o 
  -3  -4   7      830.67     1000.64    111.31 o 
  -2  -4   7      990.76      875.35     96.67 o 
  -1  -4   7      435.01      457.85     56.53 o 
   0  -4   7       37.81       37.72     16.18 o 
   1  -4   7      449.07      477.23     66.60 o 
   2  -4   7      985.92     1135.94     81.54 o 
   3  -4   7      854.95     1138.05    235.18 o 
   4  -4   7     1133.82     1818.28    183.02 o 
   5  -4   7      297.94      616.65    129.99 o 
   6  -4   7      365.45      407.20     60.83 o 
   7  -4   7      198.53      318.68     57.43 o 
  -7  -3   7      770.20      877.11    160.30 o 
  -6  -3   7      447.18      411.57     49.81 o 
  -5  -3   7      709.43      722.39     71.80 o 
  -4  -3   7     1391.80     1322.35    119.46 o 
  -3  -3   7      300.31      360.33     40.14 o 
  -2  -3   7      404.89      594.54    126.45 o 
  -1  -3   7       59.89       89.82     26.68 o 
   0  -3   7       22.00       14.80     14.70 o 
   1  -3   7       69.88       96.57     19.52 o 
   2  -3   7      351.13      938.12     96.25 o 
   3  -3   7      327.25      458.12     83.27 o 
   4  -3   7     1526.23     1891.39    179.20 o 
   5  -3   7      837.93     1023.99    145.97 o 
   6  -3   7      490.84      492.32     68.84 o 
   7  -3   7      757.79      700.19    172.88 o 
  -7  -2   7      428.80      466.95     74.31 o 
  -6  -2   7      559.15      664.42     99.33 o 
  -5  -2   7      752.87      856.39    121.40 o 
  -4  -2   7      543.53      632.92     62.05 o 
  -3  -2   7      850.22      737.39     84.91 o 
  -2  -2   7      408.75      637.91     74.79 o 
  -1  -2   7      103.45      124.34     25.34 o 
   0  -2   7       80.44      105.47     22.39 o 
   1  -2   7      118.15      174.60     28.43 o 
   2  -2   7      495.45     1112.27    112.57 o 
   3  -2   7      738.10     1129.84    113.62 o 
   4  -2   7      564.12     1728.44    363.30 o 
   5  -2   7      640.96     1169.32    325.52 o 
   6  -2   7      553.97      999.24    300.85 o 
   7  -2   7      444.68      414.80     64.76 o 
  -7  -1   7      180.06      253.57     62.60 o 
  -6  -1   7     1419.99     1591.18    175.12 o 
  -5  -1   7      440.08      542.66     59.74 o 
  -4  -1   7      837.54     1020.61     91.85 o 
  -3  -1   7      408.01      478.26     48.18 o 
  -2  -1   7      667.51      805.27     89.14 o 
  -1  -1   7       40.23       41.89     24.28 o 
   0  -1   7       22.77       28.48     20.53 o 
   1  -1   7       43.37       16.04     16.03 o 
   2  -1   7      672.75     1009.35     85.73 o 
   3  -1   7      488.18      404.53     50.75 o 
   4  -1   7      905.12     1359.92    164.49 o 
   5  -1   7      450.70      535.77     77.97 o 
   6  -1   7     1610.15     1796.18    270.31 o 
   7  -1   7      167.48      175.46     44.48 o 
  -7   0   7       98.98      141.24     45.00 o 
  -6   0   7     2959.22     3293.16    341.52 o 
  -5   0   7      580.54      699.79     96.57 o 
  -4   0   7     1920.57     2079.33    214.77 o 
  -3   0   7       30.94       49.98     16.96 o 
  -2   0   7      751.21      726.48     82.31 o 
  -1   0   7      370.64      411.46     41.69 o 
   0   0   7      159.90      178.64     24.27 o 
   1   0   7      332.82      351.16     44.38 o 
   2   0   7      716.75      772.31     81.79 o 
   3   0   7       25.35       61.63     24.18 o 
   4   0   7     1567.88     1497.74    222.93 o 
   5   0   7      583.15      692.20     74.67 o 
   6   0   7     2628.73     2583.32    269.99 o 
   7   0   7       80.96       25.46     30.79 o 
  -7   1   7      167.60      184.16     48.48 o 
  -6   1   7     1410.62     1694.03    396.37 o 
  -5   1   7      455.82      507.34     96.13 o 
  -4   1   7      840.10     1015.72    115.07 o 
  -3   1   7      408.40      401.42     41.32 o 
  -2   1   7      673.36      717.52     64.84 o 
  -1   1   7       42.00       51.38     18.26 o 
   0   1   7       22.49       14.84     13.53 o 
   1   1   7       45.39       63.65     40.03 o 
   2   1   7      678.31      815.75     94.06 o 
   3   1   7      487.88      469.02     46.37 o 
   4   1   7      907.05     1089.64     92.34 o 
   5   1   7      466.95      523.54     51.45 o 
   6   1   7     1601.08     1288.15    144.18 o 
   7   1   7      155.15      260.54     97.53 o 
  -7   2   7      433.04      341.38    127.69 o 
  -6   2   7      562.30      789.04    159.12 o 
  -5   2   7      764.35      839.13    140.22 o 
  -4   2   7      537.44      621.60     82.76 o 
  -3   2   7      838.22      687.10     53.44 o 
  -2   2   7      413.82      472.74     47.41 o 
  -1   2   7      105.40      100.97     19.49 o 
   0   2   7       81.85       61.44     16.57 o 
   1   2   7      119.98      109.66     24.87 o 
   2   2   7      501.06      557.74     51.46 o 
   3   2   7      727.48      603.06     66.73 o 
   4   2   7      557.03      580.29    100.15 o 
   5   2   7      650.91      713.85     65.41 o 
   6   2   7      556.29      632.45    127.80 o 
   7   2   7      448.83      444.41     66.90 o 
  -7   3   7      772.13      855.77    243.10 o 
  -6   3   7      461.80      473.78     91.11 o 
  -5   3   7      715.54      680.55     67.34 o 
  -4   3   7     1411.76     1231.26    149.13 o 
  -3   3   7      296.07      229.66     31.16 o 
  -2   3   7      414.76      377.84     39.90 o 
  -1   3   7       63.66       64.07     16.30 o 
   0   3   7       21.13       13.77     13.69 o 
   1   3   7       73.93       54.40     14.92 o 
   2   3   7      360.51      291.32     32.08 o 
   3   3   7      321.87      367.81     78.16 o 
   4   3   7     1548.34     1397.20    116.84 o 
   5   3   7      845.89      755.45     69.72 o 
   6   3   7      507.22      458.65     65.40 o 
   7   3   7      760.04      796.12    190.27 o 
  -7   4   7      187.29      183.12     87.99 o 
  -6   4   7      421.03      454.18     53.22 o 
  -5   4   7      260.57      282.06     41.05 o 
  -4   4   7     1392.05     1240.87    105.24 o 
  -3   4   7      842.62      849.21    109.09 o 
  -2   4   7      981.78      806.25     71.13 o 
  -1   4   7      432.61      358.25     31.03 o 
   0   4   7       37.71       29.22     10.47 o 
   1   4   7      446.73      369.73     36.80 o 
   2   4   7      976.69      817.16     70.55 o 
   3   4   7      866.83      813.86     85.96 o 
   4   4   7     1155.38     1155.62    116.64 o 
   5   4   7      282.93      356.47     84.07 o 
   6   4   7      375.26      349.33     56.14 o 
   7   4   7      192.34      192.18     45.53 o 
  -7   5   7       71.12       95.81     42.80 o 
  -6   5   7      809.84      770.84    102.09 o 
  -5   5   7      788.62      680.48     66.99 o 
  -4   5   7      893.15      796.50     73.47 o 
  -3   5   7      399.06      346.49     39.92 o 
  -2   5   7      479.19      442.71     44.00 o 
  -1   5   7      324.89      328.63     30.64 o 
   0   5   7       45.22       48.79     13.47 o 
   1   5   7      331.55      289.65     31.35 o 
   2   5   7      403.19      326.04     37.87 o 
   3   5   7      448.88      434.71     44.50 o 
   4   5   7     1001.03      947.38     99.64 o 
   5   5   7      777.21      861.17     92.88 o 
   6   5   7      715.18      676.14    121.57 o 
   7   5   7       81.62       26.79     30.91 o 
  -7   6   7      306.31      275.59     56.46 o 
  -6   6   7       62.02       41.09     29.44 o 
  -5   6   7      619.07      584.03     59.79 o 
  -4   6   7      232.76      198.41     31.10 o 
  -3   6   7      380.37      332.90     37.70 o 
  -2   6   7      459.90      382.11     39.21 o 
  -1   6   7      285.81      243.11     28.02 o 
   0   6   7      124.65      119.77     18.10 o 
   1   6   7      238.20      194.82     24.68 o 
   2   6   7      506.61      469.99     45.81 o 
   3   6   7      313.05      285.65     36.10 o 
   4   6   7      207.94      177.55     34.99 o 
   5   6   7      575.68      699.42     79.16 o 
   6   6   7       75.56       17.51     25.86 o 
   7   6   7      265.69      224.31     66.55 o 
  -7   7   7      458.29      346.23     61.89 o 
  -6   7   7      178.34      221.76     36.79 o 
  -5   7   7      310.53      313.71     40.11 o 
  -4   7   7      125.39       88.91     23.52 o 
  -3   7   7      406.64      364.70     40.03 o 
  -2   7   7      550.13      480.97     46.83 o 
  -1   7   7      339.24      294.89     33.78 o 
   0   7   7      106.66       95.29     16.12 o 
   1   7   7      387.71      362.64     37.20 o 
   2   7   7      554.99      472.94     46.35 o 
   3   7   7      455.39      391.45     42.67 o 
   4   7   7      144.82      145.92     33.40 o 
   5   7   7      324.96      372.28     68.87 o 
   6   7   7      191.61      256.14     54.02 o 
   7   7   7      478.51      269.29     74.22 o 
  -7   8   7      215.30       96.67     40.68 o 
  -6   8   7      200.89      159.28     31.85 o 
  -5   8   7      194.17      256.63     52.03 o 
  -4   8   7      159.80      141.93     26.59 o 
  -3   8   7      268.65      222.28     30.46 o 
  -2   8   7       66.88       31.50     15.64 o 
  -1   8   7       92.01      100.82     18.52 o 
   0   8   7       14.44       11.30     11.23 o 
   1   8   7       97.21       62.93     19.19 o 
   2   8   7       63.11       92.88     19.95 o 
   3   8   7      254.68      244.59     41.08 o 
   4   8   7      178.86      185.48     36.47 o 
   5   8   7      233.54      208.84     40.11 o 
   6   8   7      203.86      204.86     76.79 o 
   7   8   7      263.22      215.15     68.20 o 
  -7   9   7      333.44      215.09     51.09 o 
  -6   9   7      697.80      615.45     81.20 o 
  -5   9   7      319.42      297.00     38.20 o 
  -4   9   7      826.29      724.59     66.96 o 
  -3   9   7      239.45      220.75     30.92 o 
  -2   9   7      120.17       78.89     20.09 o 
  -1   9   7      161.76      147.41     29.04 o 
   0   9   7        4.16       -0.24     10.51 o 
   1   9   7      145.32      117.87     20.25 o 
   2   9   7      141.21      160.07     24.80 o 
   3   9   7      231.42      225.83     31.48 o 
   4   9   7      730.67      751.47     85.51 o 
   5   9   7      278.70      274.69     46.20 o 
   6   9   7      616.85      473.22     85.92 o 
   7   9   7      306.43      334.57     82.99 o 
  -7  10   7        4.53       -1.73     32.38 o 
  -6  10   7      406.81      341.15     64.45 o 
  -5  10   7       26.73       10.48     20.35 o 
  -4  10   7      775.74      684.39     64.64 o 
  -3  10   7       81.16       59.12     18.87 o 
  -2  10   7      165.83      119.68     35.01 o 
  -1  10   7      299.92      261.71     39.43 o 
   0  10   7       18.50        1.71     19.09 o 
   1  10   7      302.11      285.86     32.59 o 
   2  10   7      180.23      168.30     26.49 o 
   3  10   7       68.18       91.01     22.77 o 
   4  10   7      735.28      666.96     78.07 o 
   5  10   7       30.74       46.84     28.63 o 
   6  10   7      385.47      348.03     71.49 o 
  -6  11   7      546.65      595.42     79.41 o 
  -5  11   7      102.85       96.94     25.86 o 
  -4  11   7      431.33      378.66     52.13 o 
  -3  11   7      394.55      322.43     59.98 o 
  -2  11   7      383.79      381.89     50.12 o 
  -1  11   7      192.08      164.97     31.86 o 
   0  11   7       63.62       60.43     24.93 o 
   1  11   7      197.10      181.69     27.17 o 
   2  11   7      394.67      418.39     44.48 o 
   3  11   7      359.15      376.77     43.33 o 
   4  11   7      525.47      574.32     59.34 o 
   5  11   7       90.36      108.30     34.02 o 
   6  11   7      653.13      607.51    136.85 o 
  -6  12   7      154.44      139.17     52.86 o 
  -5  12   7      192.67      172.67     36.40 o 
  -4  12   7       73.68       25.59     28.64 o 
  -3  12   7      108.06       97.98     70.41 o 
  -2  12   7      491.74      525.26     81.20 o 
  -1  12   7      161.28      137.49     47.07 o 
   0  12   7       15.97       20.49     21.59 o 
   1  12   7      182.22      186.36     26.28 o 
   2  12   7      535.07      602.13     69.72 o 
   3  12   7      124.59      110.85     24.38 o 
   4  12   7       82.33      105.51     26.11 o 
   5  12   7      176.25      120.52     35.40 o 
   6  12   7      129.75      155.60     62.85 o 
  -6  13   7      202.81      183.26     59.76 o 
  -5  13   7      369.06      363.48     52.06 o 
  -4  13   7      474.29      390.06     53.19 o 
  -3  13   7       89.93       57.45     24.57 o 
  -2  13   7     1183.52     1101.92    115.46 o 
  -1  13   7      119.31       86.61     26.60 o 
   0  13   7        7.39      -17.59     20.13 o 
   1  13   7      100.41      134.10     32.61 o 
   2  13   7     1091.03     1127.26     99.41 o 
   3  13   7      105.55      133.57     26.67 o 
   4  13   7      394.37      431.77     48.70 o 
   5  13   7      438.28      396.41     92.29 o 
   6  13   7      170.07      189.86     62.33 o 
  -5  14   7      276.79      272.82     68.32 o 
  -4  14   7      303.62      255.38     59.82 o 
  -3  14   7      529.38      505.73     62.62 o 
  -2  14   7      786.41      812.31     89.85 o 
  -1  14   7      257.81      212.37     60.56 o 
   0  14   7       11.69        9.55     23.46 o 
   1  14   7      249.75      198.87     39.05 o 
   2  14   7      823.26      716.19     67.77 o 
   3  14   7      516.57      489.89     52.68 o 
   4  14   7      300.25      317.41     45.60 o 
   5  14   7      292.83      313.91     42.80 o 
  -5  15   7      148.35      165.10     54.19 o 
  -4  15   7      501.62      419.67     56.96 o 
  -3  15   7      193.25      217.74     39.53 o 
  -2  15   7      254.13      223.26     39.86 o 
  -1  15   7       52.03       45.31     26.49 o 
   0  15   7       13.46      -33.60     45.17 o 
   1  15   7       50.65       26.72     26.79 o 
   2  15   7      295.06      341.13     53.92 o 
   3  15   7      180.77      192.12     47.99 o 
   4  15   7      609.55      598.12     63.33 o 
   5  15   7      136.67      112.33     29.17 o 
  -5  16   7      294.94      307.75     74.94 o 
  -4  16   7      405.32      338.36     51.49 o 
  -3  16   7      369.06      307.28     47.75 o 
  -2  16   7      206.18      205.15     39.22 o 
  -1  16   7       68.56       96.83     32.25 o 
   0  16   7      146.46      118.27     33.28 o 
   1  16   7       79.27       72.45     30.79 o 
   2  16   7      237.38      305.91     51.72 o 
   3  16   7      307.20      288.02     39.59 o 
   4  16   7      383.71      450.21     51.72 o 
   5  16   7      246.00      245.43     39.67 o 
  -4  17   7      368.06      322.64     50.08 o 
  -3  17   7      177.96      187.74     38.16 o 
  -2  17   7      122.08      124.23     33.57 o 
  -1  17   7       32.21       80.29     29.05 o 
   0  17   7       23.79        2.99     49.55 o 
   1  17   7       34.64       42.48     36.14 o 
   2  17   7      116.56      114.75     38.25 o 
   3  17   7      217.40      186.74     46.19 o 
   4  17   7      343.18      402.45     49.65 o 
  -3  18   7      218.36      179.49     38.82 o 
  -2  18   7      205.46      212.34     40.73 o 
  -1  18   7       83.86       67.04     29.89 o 
   0  18   7       45.10       66.14     29.81 o 
   1  18   7       74.98       72.98     31.53 o 
   2  18   7      224.83      245.84     48.58 o 
   3  18   7      188.01      267.19     52.61 o 
  -3  19   7       54.84       30.87     26.68 o 
  -2  19   7      115.85       28.09     26.45 o 
  -1  19   7       25.85       -0.96     23.62 o 
   0  19   7       30.91       10.65     25.86 o 
   1  19   7       29.64       -1.88     27.65 o 
   2  19   7      114.36       89.08     64.62 o 
   3  19   7       51.36       15.00     32.15 o 
  -2  20   7      238.97      189.34     68.51 o 
  -1  20   7       67.96       93.75     36.48 o 
   0  20   7        2.55      -14.00     26.37 o 
   1  20   7       71.35       92.29     40.12 o 
   2  20   7      249.68      316.01     56.55 o 
  -1 -19   8      357.11      479.81    104.40 o 
   0 -19   8      111.73      235.30     78.03 o 
   1 -19   8      346.55      412.59     96.07 o 
  -2 -18   8      638.68      752.62    137.02 o 
  -1 -18   8       48.61       -5.08     51.10 o 
   0 -18   8      705.70      696.78    128.35 o 
   1 -18   8       48.40       90.06     56.73 o 
   2 -18   8      569.08      466.12    101.81 o 
  -3 -17   8       90.98       40.45     37.58 o 
  -2 -17   8      344.71      406.09     80.07 o 
  -1 -17   8       86.74       68.76     61.31 o 
   0 -17   8      199.44      176.42     70.14 o 
   1 -17   8       88.49       87.30     57.83 o 
   2 -17   8      346.57      454.70     98.83 o 
   3 -17   8      108.07      112.46     62.80 o 
  -4 -16   8      330.64      322.63     61.61 o 
  -3 -16   8       74.93       67.92     40.92 o 
  -2 -16   8      197.72      207.42     54.80 o 
  -1 -16   8      144.68      145.74     66.77 o 
   0 -16   8      529.01      644.25    119.63 o 
   1 -16   8      139.20      165.93     65.28 o 
   2 -16   8      240.17      242.03     72.90 o 
   3 -16   8       78.54       39.29     58.05 o 
   4 -16   8      354.40      321.16     90.33 o 
  -4 -15   8      179.41      207.15     69.03 o 
  -3 -15   8      604.46      519.40     76.66 o 
  -2 -15   8      237.02      292.78     59.68 o 
  -1 -15   8      426.36      516.39    106.17 o 
   0 -15   8      273.02      280.82     76.92 o 
   1 -15   8      441.92      648.61    119.91 o 
   2 -15   8      205.46      199.98     69.75 o 
   3 -15   8      577.63      505.13    104.13 o 
   4 -15   8      210.25      194.98     48.59 o 
  -5 -14   8       93.46      102.44     90.03 o 
  -4 -14   8      390.92      438.90     68.27 o 
  -3 -14   8      222.59      335.62     88.84 o 
  -2 -14   8      127.31      166.15     50.64 o 
  -1 -14   8       92.06       76.76     60.59 o 
   0 -14   8      388.59      423.74     92.15 o 
   1 -14   8      107.00       87.96     56.73 o 
   2 -14   8      139.40      175.04     66.16 o 
   3 -14   8      268.52      236.71     73.47 o 
   4 -14   8      326.19      334.44     58.45 o 
   5 -14   8       91.99       43.25     40.41 o 
  -5 -13   8      154.27      187.27     47.73 o 
  -4 -13   8      200.07      192.99     46.13 o 
  -3 -13   8      224.46      203.46     71.85 o 
  -2 -13   8      193.62      275.55     57.33 o 
  -1 -13   8      339.38      478.76     99.55 o 
   0 -13   8     2425.89     2525.39    344.55 o 
   1 -13   8      365.78      224.15     72.67 o 
   2 -13   8      192.02      261.12     77.36 o 
   3 -13   8      273.88      306.83     53.06 o 
   4 -13   8      211.46      199.95     47.58 o 
   5 -13   8      175.46      109.48     43.44 o 
  -5 -12   8      102.34       51.26     38.13 o 
  -4 -12   8      178.88      238.76     49.23 o 
  -3 -12   8      142.89      139.61     63.90 o 
  -2 -12   8      720.33      877.34    155.56 o 
  -1 -12   8     1338.28     1498.01    238.50 o 
   0 -12   8     2198.54     2479.70    338.54 o 
   1 -12   8     1379.33     1260.08    191.65 o 
   2 -12   8      622.48      560.63     72.93 o 
   3 -12   8      161.44      107.62     36.54 o 
   4 -12   8      173.86      197.73     57.11 o 
   5 -12   8      105.00       83.36     46.57 o 
  -6 -11   8        9.09      -24.67     34.12 o 
  -5 -11   8      100.83       46.89     42.30 o 
  -4 -11   8      132.13       90.36     35.93 o 
  -3 -11   8      714.89      849.25    151.36 o 
  -2 -11   8      957.01     1015.07    171.56 o 
  -1 -11   8     1582.41     1703.98    176.50 o 
   0 -11   8      845.08     1025.72    162.73 o 
   1 -11   8     1568.21     1717.59    242.03 o 
   2 -11   8     1131.34     1112.77    122.07 o 
   3 -11   8      774.71      859.21    101.19 o 
   4 -11   8      160.79      157.83     43.45 o 
   5 -11   8      119.07      103.53     56.56 o 
   6 -11   8        9.54       10.41     38.24 o 
  -6 -10   8       48.98        9.05     36.08 o 
  -5 -10   8      136.21       96.43     38.02 o 
  -4 -10   8       66.71      129.99     48.12 o 
  -3 -10   8      304.78      332.42     81.45 o 
  -2 -10   8      270.81      456.91     95.13 o 
  -1 -10   8      404.01      411.08     63.39 o 
   0 -10   8     2603.80     2707.66    367.35 o 
   1 -10   8      365.40      415.52     89.28 o 
   2 -10   8      239.67      214.00     40.33 o 
   3 -10   8      249.89      196.70     95.93 o 
   4 -10   8       61.04       69.07     34.39 o 
   5 -10   8      130.48      130.01     49.00 o 
   6 -10   8       50.83       57.63     41.36 o 
  -6  -9   8       13.33       23.36     37.83 o 
  -5  -9   8      187.44      166.05     45.44 o 
  -4  -9   8      134.20      119.26     35.73 o 
  -3  -9   8      613.67      647.94    121.12 o 
  -2  -9   8      828.42     1302.57    203.40 o 
  -1  -9   8      444.71      433.40     93.42 o 
   0  -9   8      518.39      643.92    117.48 o 
   1  -9   8      463.62      467.12     60.70 o 
   2  -9   8      934.04      989.93    109.94 o 
   3  -9   8      632.81      724.26    142.20 o 
   4  -9   8      145.83       99.88     36.41 o 
   5  -9   8      203.77      215.66     47.69 o 
   6  -9   8       12.58      -30.84     35.77 o 
  -6  -8   8       50.67       18.90     35.86 o 
  -5  -8   8      165.95      105.65     48.09 o 
  -4  -8   8      732.32      740.68     91.54 o 
  -3  -8   8      115.07      114.83     52.75 o 
  -2  -8   8     2772.21     2493.11    370.32 o 
   0  -8   8     2883.35     2850.25    383.57 o 
   1  -8   8      375.79      594.97    110.14 o 
   2  -8   8     2464.97     2540.78    252.19 o 
   3  -8   8      117.78      234.08     56.46 o 
   4  -8   8      653.42      594.36    159.45 o 
   5  -8   8      167.49      216.09     47.41 o 
   6  -8   8       60.84       49.13     29.95 o 
  -7  -7   8       29.24       19.76     60.20 o 
  -6  -7   8       60.12       24.71     35.19 o 
  -5  -7   8      106.31      105.40     37.18 o 
  -4  -7   8      454.07      503.72     59.82 o 
  -3  -7   8      225.20      267.61     45.52 o 
  -2  -7   8      971.51     1167.30    127.60 o 
  -1  -7   8     4022.82     3432.03    501.71 o 
   1  -7   8     3927.16     3772.16    367.45 o 
   2  -7   8     1135.05     1442.22    204.67 o 
   3  -7   8      275.36      291.17     52.59 o 
   4  -7   8      398.65      398.36    106.03 o 
   5  -7   8      105.95      104.46     37.28 o 
   6  -7   8       49.88      -15.14     28.43 o 
   7  -7   8       35.52       25.62     33.85 o 
  -7  -6   8       80.76       12.53     58.66 o 
  -6  -6   8       14.48       15.47     32.73 o 
  -5  -6   8      106.77      117.00     29.55 o 
  -4  -6   8      263.31      255.89     36.94 o 
  -3  -6   8      412.38      434.98     60.52 o 
  -2  -6   8     1039.24     1135.85    145.02 o 
  -1  -6   8      608.61      992.95    166.62 o 
   0  -6   8       40.04       50.49     23.29 o 
   1  -6   8      647.96      731.54    115.16 o 
   2  -6   8      955.25     1803.40    252.13 o 
   3  -6   8      375.53      657.46    205.11 o 
   4  -6   8      301.51      472.79    140.47 o 
   5  -6   8       99.12       88.30     37.16 o 
   6  -6   8       15.76       -3.47     28.95 o 
   7  -6   8       73.21       60.12     37.27 o 
  -7  -5   8      124.09       84.76     62.19 o 
  -6  -5   8       50.74        9.44     51.87 o 
  -5  -5   8      353.84      380.31     47.21 o 
  -4  -5   8      117.98      155.49     29.35 o 
  -3  -5   8      740.87      887.43    102.51 o 
  -2  -5   8      150.81      287.88     59.10 o 
  -1  -5   8      156.16      206.79     37.25 o 
   0  -5   8       56.33       58.66     24.22 o 
   1  -5   8      181.12      176.53     41.94 o 
   2  -5   8      131.59     1339.37    183.37 o 
   3  -5   8      790.27     1100.62     92.72 o 
   4  -5   8      135.51      231.99     65.67 o 
   5  -5   8      370.57      370.24     47.53 o 
   6  -5   8       58.21       16.74     28.79 o 
   7  -5   8      132.44      129.29     41.90 o 
  -7  -4   8      124.02        4.03     52.48 o 
  -6  -4   8      202.92      166.57     67.16 o 
  -5  -4   8      472.01      487.66     54.25 o 
  -4  -4   8      938.49      947.99     96.85 o 
  -3  -4   8      748.82      762.37     91.03 o 
  -2  -4   8     1050.96     1102.95    119.69 o 
  -1  -4   8      223.87      262.89     52.81 o 
   0  -4   8     2567.61     3231.98    329.91 o 
   1  -4   8      191.29      230.27     43.87 o 
   2  -4   8     1019.99     1971.63    355.18 o 
   3  -4   8      750.35     1374.57    155.15 o 
   4  -4   8      838.29     1154.97    148.78 o 
   5  -4   8      454.79      525.45     61.48 o 
   6  -4   8      213.88      258.43     48.38 o 
   7  -4   8      141.48      208.55     48.76 o 
  -7  -3   8      168.69      126.77     46.47 o 
  -6  -3   8      202.38      152.63     43.71 o 
  -5  -3   8      518.93      587.41    166.21 o 
  -4  -3   8      394.12      531.22     70.31 o 
  -3  -3   8     1274.77     1240.56    134.17 o 
  -2  -3   8      732.90      906.07    101.22 o 
  -1  -3   8      962.65     1168.88    124.73 o 
   0  -3   8     1630.53     2069.53    417.17 o 
   1  -3   8      943.00     1758.92    232.87 o 
   2  -3   8      841.17     1335.34    110.03 o 
   3  -3   8     1149.20     1405.80    127.55 o 
   4  -3   8      478.27      762.52    153.98 o 
   5  -3   8      473.76      681.28    139.78 o 
   6  -3   8      242.54      207.25     45.28 o 
   7  -3   8      169.85      188.37     46.26 o 
  -7  -2   8      303.12      232.63     89.50 o 
  -6  -2   8      352.50      417.69    153.96 o 
  -5  -2   8      453.99      410.87     65.03 o 
  -4  -2   8      605.25      636.65     73.92 o 
  -3  -2   8      628.65      762.47    150.34 o 
  -2  -2   8      658.88      812.86     91.77 o 
  -1  -2   8      830.03     1205.75    128.73 o 
   0  -2   8      322.75      751.63     88.35 o 
   1  -2   8      798.08     1753.79    231.38 o 
   2  -2   8      632.39     1167.83     96.88 o 
   3  -2   8      558.15     1064.88     99.75 o 
   4  -2   8      575.91      621.57     66.49 o 
   5  -2   8      403.77      567.65     73.66 o 
   6  -2   8      325.68      324.53     54.39 o 
   7  -2   8      315.42      424.26     93.56 o 
  -7  -1   8      437.73      418.34    100.65 o 
  -6  -1   8      120.06      155.42     78.47 o 
  -5  -1   8      533.96      490.33    105.37 o 
  -4  -1   8      135.41      185.61     31.88 o 
  -3  -1   8      851.68     1004.27     89.46 o 
  -2  -1   8      730.36      799.54    138.42 o 
  -1  -1   8     1369.69     1261.94    137.93 o 
   0  -1   8      904.90     1478.44    344.69 o 
   1  -1   8     1289.60     1372.71    136.85 o 
   2  -1   8      732.80      950.74    109.67 o 
   3  -1   8      820.32      898.18     94.85 o 
   4  -1   8      115.88      215.74     38.73 o 
   5  -1   8      568.05      542.29    100.13 o 
   6  -1   8      138.85      162.75     60.67 o 
   7  -1   8      387.11      412.42     65.60 o 
  -7   0   8      313.30      211.67     51.80 o 
  -6   0   8        1.48       15.35     31.23 o 
  -5   0   8       64.94       70.36     31.00 o 
  -4   0   8       61.62       37.88     25.25 o 
  -3   0   8      146.91      213.02     28.57 o 
  -2   0   8      441.92      531.20     65.22 o 
  -1   0   8       40.19      173.66     53.86 o 
   0   0   8     1517.20     1747.85    143.02 o 
   2   0   8      466.50      752.29    118.03 o 
   4   0   8       54.56       66.03     21.47 o 
   5   0   8       57.76       75.35    109.95 o 
   6   0   8        1.77       25.47     29.35 o 
   7   0   8      356.45      327.91     57.15 o 
  -7   1   8      435.80      431.35    160.50 o 
  -6   1   8      122.98      152.66     42.82 o 
  -5   1   8      532.95      447.36    119.05 o 
  -4   1   8      130.71      118.44     32.48 o 
  -3   1   8      838.80      858.83    110.16 o 
  -2   1   8      728.53      658.07     62.61 o 
  -1   1   8     1347.86     1223.74    102.62 o 
   0   1   8      916.05      891.94    133.51 o 
   1   1   8     1269.66     1448.49    175.73 o 
   2   1   8      731.75      704.22     88.95 o 
   3   1   8      810.14      842.42     73.07 o 
   4   1   8      111.79      158.56     39.87 o 
   5   1   8      567.86      663.97     61.91 o 
   6   1   8      142.15      148.39     41.83 o 
   7   1   8      385.02      289.77     53.80 o 
  -7   2   8      310.72      309.24     91.54 o 
  -6   2   8      349.11      269.01     80.38 o 
  -5   2   8      459.29      371.47     46.47 o 
  -4   2   8      594.50      553.49     57.30 o 
  -3   2   8      638.36      545.44     55.25 o 
  -2   2   8      645.54      628.74     59.82 o 
  -1   2   8      821.03      764.86     68.41 o 
   0   2   8      310.16      577.83    148.85 o 
   1   2   8      788.69      841.43     89.87 o 
   2   2   8      618.68      609.17     56.07 o 
   3   2   8      566.82      585.13     69.32 o 
   4   2   8      564.45      591.70     56.57 o 
   5   2   8      408.30      402.23     90.49 o 
   6   2   8      322.01      314.13     62.96 o 
   7   2   8      323.18      348.16     85.89 o 
  -7   3   8      168.93       94.05     35.82 o 
  -6   3   8      205.77      155.45     35.04 o 
  -5   3   8      527.62      434.54     50.62 o 
  -4   3   8      391.98      388.06     87.50 o 
  -3   3   8     1262.70      977.44     86.21 o 
  -2   3   8      741.53      694.15     64.47 o 
  -1   3   8      964.59      815.53     72.28 o 
   0   3   8     1655.95     1512.30    150.44 o 
   1   3   8      946.00      872.87     75.06 o 
   2   3   8      849.43      740.06     66.02 o 
   3   3   8     1139.60     1109.16     93.63 o 
   4   3   8      476.23      510.52     62.14 o 
   5   3   8      482.88      473.37     50.40 o 
   6   3   8      246.08      206.33     45.07 o 
   7   3   8      170.29      192.17     45.97 o 
  -7   4   8      122.53       55.90     39.30 o 
  -6   4   8      204.11      184.95     61.67 o 
  -5   4   8      475.77      416.78     49.03 o 
  -4   4   8      933.90      751.58     87.88 o 
  -3   4   8      742.29      625.70     59.89 o 
  -2   4   8     1026.01      867.43     76.94 o 
  -1   4   8      233.34      201.78     21.51 o 
   0   4   8     2530.67     2383.16    190.29 o 
   1   4   8      200.81      171.13     23.65 o 
   2   4   8      993.57      903.40     78.46 o 
   3   4   8      742.62      744.96     68.01 o 
   4   4   8      832.73      615.44     71.76 o 
   5   4   8      459.15      355.67     56.34 o 
   6   4   8      215.26      179.84     60.42 o 
   7   4   8      139.73      149.41     42.68 o 
  -7   5   8      122.57      106.64     56.40 o 
  -6   5   8       49.74       52.64     27.68 o 
  -5   5   8      357.18      283.33     39.13 o 
  -4   5   8      118.85      139.18     27.65 o 
  -3   5   8      744.72      612.26     59.32 o 
  -2   5   8      161.73      162.71     36.46 o 
  -1   5   8      152.54      130.47     22.88 o 
   0   5   8       52.69       72.81     15.60 o 
   1   5   8      176.89      137.04     26.11 o 
   2   5   8      142.10      169.63     25.18 o 
   3   5   8      796.06      763.68     69.81 o 
   4   5   8      136.10      243.90     77.31 o 
   5   5   8      373.79      402.23     54.81 o 
   6   5   8       56.94       93.86     45.91 o 
   7   5   8      130.84       49.11     49.50 o 
  -7   6   8       80.04       79.84     51.15 o 
  -6   6   8       13.67       29.90     25.02 o 
  -5   6   8      104.22      119.34     28.92 o 
  -4   6   8      262.47      236.20     33.78 o 
  -3   6   8      402.96      335.85     39.47 o 
  -2   6   8     1045.18      913.61     81.02 o 
  -1   6   8      613.87      597.95     55.94 o 
   0   6   8       35.89       41.30     13.62 o 
   1   6   8      654.40      654.73     59.15 o 
   2   6   8      959.88      800.85     70.66 o 
   3   6   8      367.54      358.43     40.01 o 
   4   6   8      300.06      288.32     51.13 o 
   5   6   8       97.03      123.53     52.70 o 
   6   6   8       14.88        3.81     34.05 o 
   7   6   8       72.83       79.68     48.56 o 
  -7   7   8       27.86       47.91     34.71 o 
  -6   7   8       61.80       33.28     40.97 o 
  -5   7   8      101.16       74.44     25.07 o 
  -4   7   8      462.32      336.63     41.12 o 
  -3   7   8      220.48      171.25     35.00 o 
  -2   7   8      987.60      855.90     75.92 o 
  -1   7   8     4028.92     3181.22    253.20 o 
   0   7   8      488.92      447.87     45.29 o 
   1   7   8     3933.64     3329.03    263.50 o 
   2   7   8     1152.12     1099.41     93.72 o 
   3   7   8      269.99      261.50     33.84 o 
   4   7   8      406.79      384.71     44.62 o 
   5   7   8      100.86       96.35     31.72 o 
   6   7   8       51.45       17.51     35.95 o 
   7   7   8       34.03       -7.62     41.50 o 
  -6   8   8       53.57       31.15     25.03 o 
  -5   8   8      159.34      134.61     28.93 o 
  -4   8   8      750.18      654.05     63.52 o 
  -3   8   8      109.99      112.46     23.71 o 
  -2   8   8     2802.60     2247.22    217.15 o 
  -1   8   8      339.60      312.77     43.89 o 
   0   8   8     2790.28     2172.84    212.13 o 
   1   8   8      361.89      351.02     37.52 o 
   2   8   8     2494.36     2167.73    175.58 o 
   3   8   8      112.62       73.98     21.61 o 
   4   8   8      671.33      649.95     63.68 o 
   5   8   8      160.78      162.08     36.83 o 
   6   8   8       64.03       59.60     30.90 o 
  -6   9   8       14.04       18.26     23.57 o 
  -5   9   8      183.96      147.10     32.79 o 
  -4   9   8      139.19      115.52     24.93 o 
  -3   9   8      603.90      534.18     64.58 o 
  -2   9   8      824.70      796.53     87.07 o 
  -1   9   8      441.49      513.56     61.66 o 
   0   9   8      506.18      461.34     57.41 o 
   1   9   8      460.46      466.46     46.52 o 
   2   9   8      930.07      862.19     76.76 o 
   3   9   8      622.60      671.90     63.91 o 
   4   9   8      150.69      147.37     29.57 o 
   5   9   8      199.95      273.69     61.28 o 
   6   9   8       13.30        1.01     27.90 o 
  -6  10   8       49.36       39.93     30.64 o 
  -5  10   8      136.34      120.26     33.44 o 
  -4  10   8       66.26       60.93     33.47 o 
  -3  10   8      305.75      277.59     42.48 o 
  -2  10   8      257.46      241.72     39.70 o 
  -1  10   8      392.79      329.58     56.18 o 
   0  10   8     2661.52     2159.05    209.67 o 
   1  10   8      353.82      275.20     32.55 o 
   2  10   8      226.92      221.57     30.60 o 
   3  10   8      250.99      278.26     43.24 o 
   4  10   8       61.16       76.74     36.84 o 
   5  10   8      130.48       95.33     34.46 o 
   6  10   8       51.25       66.76     53.77 o 
  -6  11   8        9.19      -27.09     32.34 o 
  -5  11   8       99.47       72.96     29.50 o 
  -4  11   8      127.69      114.81     32.22 o 
  -3  11   8      715.83      703.97    119.50 o 
  -2  11   8      945.56      709.41    123.39 o 
  -1  11   8     1576.55     1365.21    138.48 o 
   0  11   8      871.15      797.16     88.56 o 
   1  11   8     1563.31     1455.31    147.73 o 
   2  11   8     1118.42     1006.28     88.59 o 
   3  11   8      776.38      774.92     72.75 o 
   4  11   8      155.93      147.14     45.61 o 
   5  11   8      117.81      107.38     30.18 o 
   6  11   8        9.57       24.15     29.47 o 
  -5  12   8      104.66       68.15     30.79 o 
  -4  12   8      173.41      123.94     32.83 o 
  -3  12   8      142.35      150.39     33.76 o 
  -2  12   8      723.71      653.12     75.59 o 
  -1  12   8     1332.81     1152.88    119.15 o 
   0  12   8     2285.89     2069.16    202.23 o 
   1  12   8     1374.16     1203.00    125.40 o 
   2  12   8      626.03      637.05     61.95 o 
   3  12   8      160.75      184.08     30.43 o 
   4  12   8      167.86      165.32     33.44 o 
   5  12   8      107.48       75.62     27.32 o 
  -5  13   8      154.76       98.39     32.13 o 
  -4  13   8      199.82      190.06     38.86 o 
  -3  13   8      224.34      238.82     41.03 o 
  -2  13   8      193.44      132.56     31.73 o 
  -1  13   8      343.44      334.58     48.33 o 
   0  13   8     2452.57     2008.52    197.75 o 
   1  13   8      370.00      390.52     54.95 o 
   2  13   8      191.69      169.43     39.19 o 
   3  13   8      273.75      326.88     49.85 o 
   4  13   8      211.10      182.40     41.82 o 
   5  13   8      175.93      178.58     35.20 o 
  -5  14   8       91.96       72.70     31.24 o 
  -4  14   8      394.41      362.19     52.32 o 
  -3  14   8      228.83      191.90     37.44 o 
  -2  14   8      138.24      132.18     32.51 o 
  -1  14   8      100.54      123.56     30.40 o 
   0  14   8      371.21      393.28     54.57 o 
   1  14   8      115.89      102.88     31.90 o 
   2  14   8      150.87      155.76     39.95 o 
   3  14   8      275.76      284.14     38.48 o 
   4  14   8      329.76      313.84     42.40 o 
   5  14   8       90.41      117.27     30.91 o 
  -4  15   8      180.69      198.19     40.05 o 
  -3  15   8      617.12      527.65     66.28 o 
  -2  15   8      237.74      173.06     38.10 o 
  -1  15   8      422.12      432.49     58.19 o 
   0  15   8      260.15      271.04     44.91 o 
   1  15   8      435.95      469.47     63.44 o 
   2  15   8      206.43      261.74     48.75 o 
   3  15   8      588.48      683.83    103.47 o 
   4  15   8      211.87      238.54     37.63 o 
  -4  16   8      334.74      364.96     54.38 o 
  -3  16   8       74.71       39.68     25.53 o 
  -2  16   8      205.35      206.95     39.16 o 
  -1  16   8      144.76      122.03     33.61 o 
   0  16   8      534.10      573.52     72.36 o 
   1  16   8      139.53      192.30     41.23 o 
   2  16   8      248.31      217.76     46.92 o 
   3  16   8       78.67      120.80     40.15 o 
   4  16   8      358.59      380.86     68.91 o 
  -3  17   8       85.37       92.89     31.81 o 
  -2  17   8      350.60      364.05     53.76 o 
  -1  17   8       84.54       56.72     29.03 o 
   0  17   8      193.26      250.03     46.22 o 
   1  17   8       86.12      101.84     34.93 o 
   2  17   8      352.38      383.37     60.90 o 
   3  17   8      101.94       66.67     36.81 o 
  -2  18   8      632.48      558.14    131.77 o 
  -1  18   8       47.75       82.88     34.71 o 
   0  18   8      694.58      633.20    122.28 o 
   1  18   8       47.34       37.70     30.67 o 
   2  18   8      564.08      627.92     82.61 o 
  -1  19   8      340.69      465.05     98.50 o 
   0  19   8      105.87       59.89     32.28 o 
   1  19   8      330.21      512.47     72.13 o 
  -1 -18   9       47.29       71.13     67.93 o 
   0 -18   9       13.02       20.53     61.20 o 
   1 -18   9       54.61        2.48     58.71 o 
  -2 -17   9      282.27      263.71     86.47 o 
  -1 -17   9       41.89       41.00     62.13 o 
   0 -17   9        2.98      -35.10     57.61 o 
   1 -17   9       47.59       -5.90     52.86 o 
   2 -17   9      322.32      350.35     93.20 o 
  -3 -16   9      334.54      395.94     69.19 o 
  -2 -16   9       80.34       53.79     48.10 o 
  -1 -16   9       52.65       -2.10     60.48 o 
   0 -16   9        3.75       11.42     57.44 o 
   1 -16   9       50.23       31.18     60.92 o 
   2 -16   9       66.79       -8.88     60.53 o 
   3 -16   9      282.44      358.52     95.74 o 
  -3 -15   9       97.51      159.75     78.08 o 
  -2 -15   9       23.76       12.31     62.13 o 
  -1 -15   9       23.96       67.76     64.89 o 
   0 -15   9       25.29       33.44     56.12 o 
   1 -15   9       26.82      133.93     64.95 o 
   2 -15   9       22.25       62.36     64.23 o 
   3 -15   9       89.02       85.75     64.45 o 
  -4 -14   9      193.54      276.49     90.61 o 
  -3 -14   9       99.14       78.91     62.63 o 
  -2 -14   9      264.13      343.01     94.03 o 
  -1 -14   9       24.43       49.50     62.80 o 
   0 -14   9        2.63       23.07     58.49 o 
   1 -14   9       21.91        5.41     54.52 o 
   2 -14   9      283.38      366.63     91.44 o 
   3 -14   9       92.93       71.02     62.02 o 
   4 -14   9      166.89      149.32     78.47 o 
  -4 -13   9      296.01      296.32     99.63 o 
  -3 -13   9      194.87      149.27     67.43 o 
  -2 -13   9      293.11      432.35    105.40 o 
  -1 -13   9       54.33      -22.13     57.22 o 
   0 -13   9       18.15       48.56     60.70 o 
   1 -13   9       52.46       52.53     57.89 o 
   2 -13   9      275.19      363.15     89.89 o 
   3 -13   9      196.78      177.63     76.04 o 
   4 -13   9      335.98      232.08     51.26 o 
  -5 -12   9      313.11      394.07     65.74 o 
  -4 -12   9      149.31       87.95     38.54 o 
  -3 -12   9      161.78      209.30     73.34 o 
  -2 -12   9      392.34      430.91    101.31 o 
  -1 -12   9       46.72      -35.54     55.24 o 
   0 -12   9        4.10       34.10     60.59 o 
   1 -12   9       56.66       60.42     60.31 o 
   2 -12   9      439.32      593.48    115.39 o 
   3 -12   9      155.95      156.61     71.07 o 
   4 -12   9      151.94      107.44     92.93 o 
   5 -12   9      274.01      246.79     53.97 o 
  -5 -11   9       29.74       37.58     34.37 o 
  -4 -11   9       57.39       30.25     34.46 o 
  -3 -11   9      150.85       94.53     59.27 o 
  -2 -11   9      257.94      277.07     79.08 o 
  -1 -11   9      369.43      336.17     86.86 o 
   0 -11   9       37.62      -54.24     52.37 o 
   1 -11   9      315.97      332.69     87.90 o 
   2 -11   9      228.67      330.93     84.04 o 
   3 -11   9      137.88       44.78     33.38 o 
   4 -11   9       67.15       58.57     46.57 o 
   5 -11   9       35.87       -5.90     33.58 o 
  -5 -10   9       44.58        7.61     32.25 o 
  -4 -10   9      475.50      475.21     68.79 o 
  -3 -10   9      453.17      482.73    101.81 o 
  -2 -10   9       83.00      147.61     60.87 o 
  -1 -10   9      655.49      899.57    157.38 o 
   0 -10   9       27.45      -23.73     55.35 o 
   1 -10   9      672.09      964.25    160.41 o 
   2 -10   9       90.46      120.90     66.99 o 
   3 -10   9      442.93      567.12    126.04 o 
   4 -10   9      531.46      566.48     77.84 o 
   5 -10   9       45.20       95.65     39.71 o 
  -6  -9   9      229.21      164.12     75.38 o 
  -5  -9   9       88.50       90.09     36.79 o 
  -4  -9   9      706.05      640.73     83.25 o 
  -3  -9   9      384.98      589.67    114.56 o 
  -2  -9   9      204.21      250.36     70.03 o 
  -1  -9   9      695.80      697.17    129.84 o 
   0  -9   9        9.18      -71.52     47.68 o 
   1  -9   9      676.41      721.17    131.94 o 
   2  -9   9      216.00      285.00     48.72 o 
   3  -9   9      405.64      421.45     61.95 o 
   4  -9   9      705.24      763.59    152.30 o 
   5  -9   9       82.57       52.73     36.87 o 
   6  -9   9      228.20      307.31     86.03 o 
  -6  -8   9      498.40      328.17     87.57 o 
  -5  -8   9      211.46      175.47     56.59 o 
  -4  -8   9      194.33      234.04     45.39 o 
  -3  -8   9      216.11      260.46     71.90 o 
  -2  -8   9      303.10      521.63    101.81 o 
  -1  -8   9      750.77      917.78    156.83 o 
   1  -8   9      857.91     1147.56    180.55 o 
   2  -8   9      291.22      352.91    115.77 o 
   3  -8   9      217.32      241.23     89.15 o 
   4  -8   9      197.52      290.20     61.91 o 
   5  -8   9      244.72      297.37    113.48 o 
   6  -8   9      463.57      429.60     92.73 o 
  -6  -7   9       73.25        8.50     53.20 o 
  -5  -7   9      185.26      162.09     41.63 o 
  -4  -7   9      211.47      265.31     42.19 o 
  -3  -7   9      285.00      346.19     53.74 o 
  -2  -7   9      515.08      659.59    119.97 o 
  -1  -7   9      232.85      420.21     90.88 o 
   1  -7   9      246.43      282.86     57.11 o 
   2  -7   9      513.89      591.59     76.13 o 
   3  -7   9      310.95      421.06     68.15 o 
   4  -7   9      258.44      281.15     52.39 o 
   5  -7   9      165.44      214.84     49.84 o 
   6  -7   9       63.98       46.72     67.10 o 
  -6  -6   9      519.25      398.91     93.26 o 
  -5  -6   9      322.61      408.42     50.75 o 
  -4  -6   9      735.21      745.47     74.48 o 
  -3  -6   9      345.19      444.70     64.98 o 
  -2  -6   9      665.67      767.25     97.53 o 
  -1  -6   9      239.18      343.18     81.39 o 
   2  -6   9      741.52     1047.68     97.77 o 
   3  -6   9      369.70      728.63    163.42 o 
   4  -6   9      685.14      723.41     90.90 o 
   5  -6   9      324.97      302.92     57.02 o 
   6  -6   9      459.28      343.00     60.37 o 
  -6  -5   9      191.58      252.97     61.80 o 
  -5  -5   9      222.33      284.28     53.22 o 
  -4  -5   9      810.66      833.30     88.95 o 
  -3  -5   9      936.71     1074.97    120.76 o 
  -2  -5   9      726.22      919.99    105.55 o 
  -1  -5   9       55.99      124.11     31.12 o 
   0  -5   9       70.84      106.17     33.33 o 
   2  -5   9      647.48      885.81     98.27 o 
   3  -5   9      855.60      927.69    170.18 o 
   4  -5   9      793.29      801.13     98.33 o 
   5  -5   9      194.63      271.33     89.58 o 
   6  -5   9      183.01      236.59     53.36 o 
  -6  -4   9       56.48       -4.52     32.77 o 
  -5  -4   9      163.83      144.20     63.05 o 
  -4  -4   9      227.43      305.08     39.85 o 
  -3  -4   9      419.44      573.84     73.78 o 
  -2  -4   9      367.29      515.30     66.46 o 
  -1  -4   9       64.14       73.42     26.30 o 
   0  -4   9       30.83       25.33     25.11 o 
   1  -4   9       60.26      102.77     32.83 o 
   2  -4   9      356.04      367.07    101.12 o 
   3  -4   9      361.51     1519.87    203.90 o 
   4  -4   9      217.35      193.69     58.88 o 
   5  -4   9      174.79      228.04     45.15 o 
   6  -4   9       65.95       69.01     41.88 o 
  -6  -3   9      216.88      262.62     52.40 o 
  -5  -3   9      663.81      575.26    101.20 o 
  -4  -3   9      176.80      140.07     38.02 o 
  -3  -3   9      708.02      899.10    104.55 o 
  -2  -3   9       51.78      167.79     56.75 o 
  -1  -3   9       60.88      100.52     28.34 o 
   0  -3   9      116.87      166.54     40.23 o 
   1  -3   9       71.07      175.15    110.50 o 
   2  -3   9       50.64      228.02    146.07 o 
   3  -3   9      772.05     1096.42    168.57 o 
   4  -3   9      152.64      319.17     71.96 o 
   5  -3   9      646.32      663.06     84.41 o 
   6  -3   9      208.57      239.95     63.49 o 
  -6  -2   9      940.66      882.90    283.74 o 
  -5  -2   9      985.96      880.49    273.26 o 
  -4  -2   9      676.87      875.53    144.13 o 
  -3  -2   9      588.87      660.96     81.29 o 
  -2  -2   9      271.99      308.06     50.57 o 
  -1  -2   9      154.85      180.53     33.54 o 
   0  -2   9       57.22       62.84     59.51 o 
   1  -2   9      164.73      232.36     57.72 o 
   2  -2   9      260.75     1151.26    161.41 o 
   3  -2   9      544.85      875.37    168.30 o 
   4  -2   9      699.76      708.50     74.65 o 
   5  -2   9      972.27     1044.93    175.01 o 
   6  -2   9      930.10      807.12    117.04 o 
  -7  -1   9      169.81      210.70     74.05 o 
  -6  -1   9      158.55      128.46    113.40 o 
  -5  -1   9      724.87      769.18    196.72 o 
  -4  -1   9      798.13      799.98    151.06 o 
  -3  -1   9      310.38      237.56     60.70 o 
  -2  -1   9      700.61      815.96     93.62 o 
  -1  -1   9       95.73      120.29     28.18 o 
   0  -1   9      134.50      151.89     31.66 o 
   1  -1   9       97.03      160.67     31.84 o 
   2  -1   9      732.46      801.05     88.32 o 
   3  -1   9      355.63      411.32     60.21 o 
   4  -1   9      765.14      942.16     72.03 o 
   5  -1   9      745.78      987.42    115.72 o 
   6  -1   9      149.32      164.28     63.57 o 
  -7   0   9       30.31      -11.38     35.68 o 
  -6   0   9       77.68       69.67     63.93 o 
  -5   0   9     1132.54     1003.47    286.23 o 
  -4   0   9      367.35      350.26     52.48 o 
  -3   0   9       62.82       96.15     29.30 o 
  -2   0   9      149.49      263.07     45.36 o 
  -1   0   9        9.08        1.00     17.83 o 
   0   0   9        1.11       50.77     22.97 o 
   1   0   9        8.26       35.54     27.20 o 
   3   0   9       69.13      132.43     24.13 o 
   4   0   9      448.68      534.57     48.60 o 
   5   0   9     1074.41     1070.98    123.67 o 
   6   0   9       76.56      145.20     41.09 o 
  -7   1   9      170.30       90.45     58.37 o 
  -6   1   9      159.61      133.97     47.86 o 
  -5   1   9      724.62      607.45    111.42 o 
  -4   1   9      796.93      791.24    123.47 o 
  -3   1   9      318.07      315.62     39.73 o 
  -2   1   9      696.14      680.69     64.99 o 
  -1   1   9       96.14       88.77     22.18 o 
   0   1   9      136.00      114.06     44.45 o 
   1   1   9       97.56       93.98     27.60 o 
   2   1   9      727.83      727.02     66.93 o 
   3   1   9      363.59      407.81     45.31 o 
   4   1   9      764.02      679.53     64.40 o 
   5   1   9      749.07      692.38     87.47 o 
   6   1   9      150.17      197.77    122.59 o 
  -6   2   9      941.26      793.26    133.31 o 
  -5   2   9      990.44      828.97    143.10 o 
  -4   2   9      682.36      702.37     99.92 o 
  -3   2   9      597.06      632.52     62.43 o 
  -2   2   9      274.47      252.90     56.15 o 
  -1   2   9      155.71      136.47     25.11 o 
   0   2   9       57.44       39.51     22.68 o 
   1   2   9      165.69      165.21     40.59 o 
   2   2   9      263.71      274.48     40.59 o 
   3   2   9      554.57      508.87     63.48 o 
   4   2   9      705.52      697.99     66.15 o 
   5   2   9      972.64     1078.56    178.15 o 
   6   2   9      931.18      814.25    102.07 o 
  -6   3   9      217.37      179.97     38.11 o 
  -5   3   9      650.70      549.52    108.86 o 
  -4   3   9      181.48      174.42     31.68 o 
  -3   3   9      702.25      616.66     61.37 o 
  -2   3   9       53.25       69.87     22.09 o 
  -1   3   9       60.46       71.88     20.96 o 
   0   3   9      118.83      119.73     30.20 o 
   1   3   9       70.60       83.90     19.20 o 
   2   3   9       52.43       80.77     20.32 o 
   3   3   9      764.84      714.95     86.46 o 
   4   3   9      157.40      116.92     25.69 o 
   5   3   9      634.71      567.28     91.13 o 
   6   3   9      208.75      225.31     66.33 o 
  -6   4   9       56.25       80.15     30.80 o 
  -5   4   9      163.91      103.53     28.93 o 
  -4   4   9      226.26      202.23     33.77 o 
  -3   4   9      424.00      346.94     40.94 o 
  -2   4   9      370.06      355.57     42.20 o 
  -1   4   9       64.20       61.68     20.22 o 
   0   4   9       30.59       17.86     13.24 o 
   1   4   9       60.04       52.09     26.10 o 
   2   4   9      359.01      268.80     33.21 o 
   3   4   9      365.68      305.61     37.09 o 
   4   4   9      216.30      252.39     34.34 o 
   5   4   9      175.16      201.17     40.09 o 
   6   4   9       65.78       28.97     41.44 o 
  -6   5   9      192.51      190.44     37.31 o 
  -5   5   9      221.31      185.86     33.74 o 
  -4   5   9      808.85      667.59     67.67 o 
  -3   5   9      933.12      791.12     73.27 o 
  -2   5   9      713.39      712.36     67.05 o 
  -1   5   9       55.52       33.04     18.79 o 
   0   5   9       69.54       47.90     21.32 o 
   1   5   9       49.82       31.71     15.76 o 
   2   5   9      634.35      601.68     57.60 o 
   3   5   9      852.77      658.87     62.66 o 
   4   5   9      791.11      723.23     68.81 o 
   5   5   9      194.03      186.50     39.81 o 
   6   5   9      184.52      180.44     59.43 o 
  -6   6   9      529.83      461.17     62.70 o 
  -5   6   9      322.30      209.24     35.61 o 
  -4   6   9      743.55      635.03     63.22 o 
  -3   6   9      354.21      323.87     39.34 o 
  -2   6   9      664.41      530.51     53.09 o 
  -1   6   9      249.64      169.52     49.39 o 
   0   6   9       71.15       39.53     23.85 o 
   1   6   9      245.84      273.62     32.02 o 
   2   6   9      740.85      626.88     60.02 o 
   3   6   9      377.18      360.98     41.54 o 
   4   6   9      693.91      555.00     57.02 o 
   5   6   9      323.90      345.27     52.34 o 
   6   6   9      468.69      329.77     78.47 o 
  -6   7   9       71.92       35.15     25.92 o 
  -5   7   9      179.55      102.84     29.20 o 
  -4   7   9      211.97      172.22     30.36 o 
  -3   7   9      289.01      281.08     35.48 o 
  -2   7   9      506.92      484.81     89.28 o 
  -1   7   9      232.13      250.59     48.42 o 
   0   7   9        8.89      -30.79     35.37 o 
   1   7   9      245.76      243.96     30.75 o 
   2   7   9      505.25      509.51     50.84 o 
   3   7   9      315.62      303.20     40.51 o 
   4   7   9      259.00      274.93     38.02 o 
   5   7   9      160.11      228.92     35.99 o 
   6   7   9       63.03       69.25     44.31 o 
  -6   8   9      494.47      404.12     64.28 o 
  -5   8   9      214.29      165.36     31.33 o 
  -4   8   9      196.06      135.98     35.98 o 
  -3   8   9      210.70      160.92     35.28 o 
  -2   8   9      301.58      316.33     46.01 o 
  -1   8   9      748.98      523.50     63.69 o 
   0   8   9        4.29      -35.11     23.56 o 
   1   8   9      856.69      884.64     96.58 o 
   2   8   9      289.45      304.65     36.67 o 
   3   8   9      212.46      169.87     31.58 o 
   4   8   9      199.49      232.37     44.33 o 
   5   8   9      248.19      150.86     42.79 o 
   6   8   9      459.61      360.06     81.83 o 
  -6   9   9      228.24      153.55     40.18 o 
  -5   9   9       91.32       91.67     34.01 o 
  -4   9   9      704.25      632.35     76.22 o 
  -3   9   9      376.98      332.29     49.13 o 
  -2   9   9      219.60      189.70     35.98 o 
  -1   9   9      694.82      593.33     69.90 o 
   0   9   9        9.10      -12.55     19.98 o 
   1   9   9      675.16      525.46     65.87 o 
   2   9   9      231.31      261.66     45.25 o 
   3   9   9      396.54      399.47     45.43 o 
   4   9   9      703.26      680.10     67.41 o 
   5   9   9       84.15       68.44     25.79 o 
   6   9   9      227.09      217.02     52.73 o 
  -5  10   9       44.56       59.32     30.70 o 
  -4  10   9      477.55      370.78     54.03 o 
  -3  10   9      443.98      422.52     55.81 o 
  -2  10   9       84.56       58.64     25.75 o 
  -1  10   9      651.69      656.30     92.54 o 
   0  10   9       26.77       48.00     24.58 o 
   1  10   9      667.79      675.01     78.08 o 
   2  10   9       92.29       85.14     21.61 o 
   3  10   9      433.68      463.33     50.31 o 
   4  10   9      533.52      528.71     57.28 o 
   5  10   9       45.20       71.42     26.17 o 
  -5  11   9       31.21        2.04     27.04 o 
  -4  11   9       58.23       27.34     42.30 o 
  -3  11   9      151.28      124.08     31.74 o 
  -2  11   9      258.14      223.78     54.66 o 
  -1  11   9      371.45      324.83     47.55 o 
   0  11   9       37.93       56.83     26.71 o 
   1  11   9      317.92      348.24     70.85 o 
   2  11   9      229.18      246.24     44.53 o 
   3  11   9      138.49      185.39     30.73 o 
   4  11   9       68.07       40.40     34.28 o 
   5  11   9       37.52       56.70     26.48 o 
  -5  12   9      307.98      332.28     52.87 o 
  -4  12   9      147.71      125.50     33.92 o 
  -3  12   9      162.11       95.40     29.96 o 
  -2  12   9      395.15      385.83     53.02 o 
  -1  12   9       45.28       25.98     39.51 o 
   0  12   9        4.41       31.44     29.27 o 
   1  12   9       54.98       18.66     26.55 o 
   2  12   9      442.26      453.98     63.30 o 
   3  12   9      156.68      167.05     30.78 o 
   4  12   9      149.99      171.88     32.51 o 
   5  12   9      269.47      290.07     46.70 o 
  -4  13   9      300.41      199.82     41.49 o 
  -3  13   9      194.33      203.48     38.91 o 
  -2  13   9      297.74      186.67     37.38 o 
  -1  13   9       54.26       58.74     26.83 o 
   0  13   9       17.96       27.33     23.87 o 
   1  13   9       52.47      -15.95     41.50 o 
   2  13   9      280.72      326.81     53.28 o 
   3  13   9      195.71      195.32     45.48 o 
   4  13   9      341.13      331.21     43.96 o 
  -4  14   9      195.34      212.18     42.10 o 
  -3  14   9       97.09       53.92     39.59 o 
  -2  14   9      262.58      146.79     34.75 o 
  -1  14   9       23.57       49.51     25.20 o 
   0  14   9        2.65       -6.10     22.70 o 
   1  14   9       21.08       14.33     26.94 o 
   2  14   9      281.29      224.20     44.26 o 
   3  14   9       91.20       79.55     36.80 o 
   4  14   9      168.46      175.15     45.20 o 
  -3  15   9       98.78       79.18     39.04 o 
  -2  15   9       24.65       -0.73     22.42 o 
  -1  15   9       23.37       40.16     25.09 o 
   0  15   9       23.68       38.04     26.61 o 
   1  15   9       26.19       53.08     30.24 o 
   2  15   9       23.12       50.90     32.82 o 
   3  15   9       90.43      138.79     42.56 o 
  -3  16   9      334.54      286.39     61.50 o 
  -2  16   9       79.61       52.36     29.94 o 
  -1  16   9       52.83       45.14     33.69 o 
   0  16   9        3.97      -34.40     22.94 o 
   1  16   9       50.41       47.88     31.93 o 
   2  16   9       66.09       53.44     33.25 o 
   3  16   9      281.84      368.27     61.41 o 
  -2  17   9      276.48      278.96     47.21 o 
  -1  17   9       42.61       25.80     26.49 o 
   0  17   9        3.19        0.11     26.40 o 
   1  17   9       48.36       65.69     32.70 o 
   2  17   9      316.44      354.88     59.51 o 
  -1  18   9       48.57       89.33     33.63 o 
   0  18   9       12.38      -16.27     29.88 o 
   1  18   9       55.94       75.60     33.83 o 
  -1 -16  10       26.91       -6.01     66.22 o 
   0 -16  10       98.57       78.03     69.47 o 
   1 -16  10       22.97       50.49     65.61 o 
  -2 -15  10      244.57      311.34     99.71 o 
  -1 -15  10      667.49     1067.60    180.33 o 
   0 -15  10      235.69      276.13     90.50 o 
   1 -15  10      675.27     1214.44    196.06 o 
   2 -15  10      218.22      239.21     86.75 o 
  -3 -14  10      371.48      410.94    107.00 o 
  -2 -14  10      671.20      574.99    127.41 o 
   0 -14  10      216.66      282.20     89.95 o 
   1 -14  10      289.52      335.84     94.53 o 
   2 -14  10      685.03      731.66    138.18 o 
   3 -14  10      306.70      349.80     96.68 o 
  -3 -13  10      148.85      238.55     79.41 o 
  -2 -13  10      224.83      278.12     87.46 o 
   0 -13  10       47.21       13.69     63.29 o 
   1 -13  10      511.77      839.98    149.60 o 
   2 -13  10      187.47      413.04    100.54 o 
   3 -13  10      161.56      155.50     75.38 o 
  -4 -12  10      368.30      507.96     74.91 o 
  -3 -12  10      241.29      293.95     84.54 o 
  -2 -12  10      527.84      547.46    118.42 o 
   0 -12  10     1726.19     1921.15    277.51 o 
   1 -12  10      375.52      358.41     95.46 o 
   2 -12  10      571.44      760.40    141.87 o 
   3 -12  10      269.88      386.44    102.86 o 
   4 -12  10      413.81      551.71    118.86 o 
  -4 -11  10      221.00      193.54     46.60 o 
  -3 -11  10      706.07      882.14    158.10 o 
  -2 -11  10      116.94      124.32     67.49 o 
   1 -11  10     1216.51     1305.27    205.44 o 
   2 -11  10      106.72      176.97     82.17 o 
   3 -11  10      748.64      672.28    134.64 o 
   4 -11  10      211.04      241.52     58.38 o 
  -5 -10  10      156.20      154.28     74.25 o 
  -4 -10  10       51.61       31.25     53.55 o 
  -3 -10  10       61.37       70.03     56.34 o 
  -2 -10  10      339.01      313.71     87.24 o 
  -1 -10  10      454.16      524.89    111.69 o 
   1 -10  10      426.01      430.86    102.58 o 
   2 -10  10      333.82      360.12     99.11 o 
   3 -10  10       66.76      155.72     80.34 o 
   4 -10  10       48.62       50.96     36.25 o 
   5 -10  10      157.49      139.92     67.24 o 
  -5  -9  10      150.33      178.89     44.55 o 
  -4  -9  10       40.88       27.74     40.92 o 
  -3  -9  10      160.82      223.38     71.35 o 
  -2  -9  10      123.29      230.49     70.30 o 
  -1  -9  10       53.47       -1.55     52.86 o 
   2  -9  10      143.17      232.87     84.76 o 
   3  -9  10      195.24      193.61     54.96 o 
   4  -9  10       37.98       48.90     61.44 o 
   5  -9  10      174.90      141.35     46.73 o 
  -5  -8  10       47.22       85.92     60.20 o 
  -4  -8  10      385.03      392.18     79.52 o 
  -3  -8  10      146.66      371.32     86.64 o 
  -2  -8  10      526.26      782.86    140.11 o 
  -1  -8  10      113.18      100.71     59.21 o 
   2  -8  10      561.38      616.70     85.98 o 
   3  -8  10      175.40      156.89     44.24 o 
   4  -8  10      442.76      457.82     91.16 o 
   5  -8  10       56.82       57.35     42.17 o 
  -5  -7  10      101.33      158.92     65.34 o 
  -4  -7  10      823.21      811.96     99.08 o 
  -3  -7  10      431.31      524.45    106.61 o 
  -2  -7  10      450.60      520.97    102.58 o 
  -1  -7  10      210.87      355.59     84.59 o 
   2  -7  10      393.50      359.47     56.53 o 
   3  -7  10      372.97      449.75     59.57 o 
   4  -7  10      690.05      687.57    138.89 o 
   5  -7  10      115.72       84.25     42.78 o 
  -5  -6  10       54.82       92.04     39.99 o 
  -4  -6  10      382.13      555.05    121.63 o 
  -3  -6  10       96.82      221.50     67.05 o 
  -2  -6  10       54.64      214.05     62.91 o 
  -1  -6  10      675.70     1311.95    206.55 o 
   2  -6  10       55.67       84.08     34.41 o 
   3  -6  10       87.66      236.19    131.28 o 
   4  -6  10      415.99      368.78     80.18 o 
   5  -6  10       65.07       -4.47     39.62 o 
  -6  -5  10       62.92       69.81     43.07 o 
  -5  -5  10       57.56        0.93     32.72 o 
  -4  -5  10      117.12      156.60     41.66 o 
  -3  -5  10      151.12      268.73     47.73 o 
  -2  -5  10      229.53      660.86    119.08 o 
  -1  -5  10      926.29     1822.10    277.07 o 
   1  -5  10      864.49     2482.13    328.00 o 
   2  -5  10      191.47     1807.59    244.73 o 
   3  -5  10      183.30      369.55    120.79 o 
   4  -5  10      132.92      108.49     51.76 o 
   5  -5  10       62.63       72.31     34.09 o 
   6  -5  10       55.16       89.77     37.24 o 
  -6  -4  10      122.01       79.15     66.02 o 
  -5  -4  10       84.24      112.31     39.21 o 
  -4  -4  10       60.46      171.74     42.93 o 
  -3  -4  10      457.14      445.59     89.89 o 
  -2  -4  10     1135.30     1855.29    450.86 o 
  -1  -4  10     1700.39     2321.80    242.72 o 
   1  -4  10     1619.38     3496.04    449.68 o 
   2  -4  10     1196.41     2072.57    275.03 o 
   3  -4  10      411.60     1624.00    219.02 o 
   4  -4  10       62.03       80.95     45.97 o 
   5  -4  10       77.63       33.29     32.69 o 
   6  -4  10      134.59      143.94     41.84 o 
  -6  -3  10       39.16       95.71     79.19 o 
  -5  -3  10      116.80      139.29     42.16 o 
  -4  -3  10      117.80      140.88     39.42 o 
  -3  -3  10     1408.05     1634.15    175.96 o 
  -2  -3  10     1285.73     1635.95    324.19 o 
  -1  -3  10     1280.13     2095.82    219.65 o 
   0  -3  10     1965.34     2497.40    600.27 o 
   1  -3  10     1319.70     2306.70    245.70 o 
   2  -3  10     1089.10     1462.70    202.13 o 
   3  -3  10     1342.21     1547.38    232.54 o 
   4  -3  10       99.33      138.11     37.61 o 
   5  -3  10      123.77      130.11     38.07 o 
   6  -3  10       43.04       29.75     33.23 o 
  -6  -2  10       17.25       28.43     35.36 o 
  -5  -2  10       12.06       26.30     76.45 o 
  -4  -2  10       97.22      124.85     37.65 o 
  -3  -2  10      612.88      670.29    119.97 o 
  -2  -2  10      270.02      227.46     62.85 o 
  -1  -2  10     1141.45     2652.35    366.32 o 
   0  -2  10      372.17      468.49     96.40 o 
   1  -2  10     1089.30     3638.19    465.46 o 
   2  -2  10      291.06      336.47     48.77 o 
   3  -2  10      580.32     1927.94    254.44 o 
   4  -2  10       84.33      137.14     58.32 o 
   5  -2  10       13.17       60.39     54.99 o 
   6  -2  10       16.14       -6.81     29.71 o 
  -6  -1  10       39.14       56.67     37.05 o 
  -5  -1  10      198.14      112.84     49.66 o 
  -4  -1  10      204.71      265.72     47.64 o 
  -3  -1  10      943.88     1262.61    244.65 o 
  -2  -1  10      155.04      264.36     38.16 o 
  -1  -1  10     2236.33     2503.58    203.47 o 
   1  -1  10     2310.63     2526.76    322.04 o 
   2  -1  10      174.48      289.66     45.09 o 
   3  -1  10     1095.62     1264.81    108.03 o 
   4  -1  10      222.42      171.87     52.96 o 
   5  -1  10      234.84      172.36     41.47 o 
   6  -1  10       41.07       14.14     31.58 o 
  -6   0  10       80.64       71.09     33.64 o 
  -5   0  10      360.36      381.92     95.77 o 
  -4   0  10       73.43      115.07     30.12 o 
  -3   0  10      353.05      564.93     71.88 o 
  -2   0  10      336.13      408.24     47.36 o 
   0   0  10      818.69      809.09     90.67 o 
   2   0  10      348.38      420.52     56.09 o 
   4   0  10       60.23      120.64     31.64 o 
   5   0  10      321.36      427.50     50.68 o 
   6   0  10       84.90       93.08     40.26 o 
  -6   1  10       37.47       41.25     31.64 o 
  -5   1  10      201.68      181.03     36.92 o 
  -4   1  10      202.40      234.50     50.93 o 
  -3   1  10      936.99     1049.34     94.40 o 
  -2   1  10      155.38      202.68     33.02 o 
  -1   1  10     2214.02     2356.52    192.19 o 
   0   1  10      117.36       98.06     54.69 o 
   1   1  10     2287.78     2483.61    240.42 o 
   2   1  10      175.23      200.38     29.74 o 
   3   1  10     1088.57     1151.16     98.21 o 
   4   1  10      220.52      224.25     33.27 o 
   5   1  10      238.72      259.16     46.04 o 
   6   1  10       39.38       37.50     32.68 o 
  -6   2  10       17.33       21.81     29.03 o 
  -5   2  10       13.26       -1.49     23.78 o 
  -4   2  10       97.49       88.25     28.25 o 
  -3   2  10      607.43      689.67     68.09 o 
  -2   2  10      263.12      209.80     51.59 o 
  -1   2  10     1129.39     1383.86    148.47 o 
   0   2  10      362.67      279.33     58.66 o 
   2   2  10      283.77      252.19     67.05 o 
   3   2  10      574.59      590.80     96.82 o 
   4   2  10       84.35       89.06     24.80 o 
   5   2  10       14.42       -3.10     28.09 o 
   6   2  10       16.16       17.66     40.01 o 
  -6   3  10       37.42       12.88     28.79 o 
  -5   3  10      115.69       64.34     27.43 o 
  -4   3  10      110.55      132.63     39.12 o 
  -3   3  10     1430.87     1350.06    117.17 o 
  -2   3  10     1271.38     1293.03    111.80 o 
  -1   3  10     1316.67     1415.55    119.02 o 
   0   3  10     1937.41     2046.58    162.87 o 
   1   3  10     1357.21     1278.71    107.20 o 
   2   3  10     1076.44     1095.08    118.96 o 
   3   3  10     1365.52     1262.18    107.76 o 
   4   3  10       92.54       77.76     24.58 o 
   5   3  10      122.40      105.03     33.07 o 
   6   3  10       41.29       28.31     43.32 o 
  -6   4  10      120.14       97.82     33.64 o 
  -5   4  10       83.48       50.97     27.25 o 
  -4   4  10       54.95       60.94     37.11 o 
  -3   4  10      469.20      396.49     57.22 o 
  -2   4  10     1149.25     1195.39    131.91 o 
  -1   4  10     1724.14     1542.50    129.37 o 
   0   4  10     2050.97     1982.87    322.15 o 
   1   4  10     1641.72     1445.86    120.23 o 
   2   4  10     1209.30     1017.04    134.82 o 
   3   4  10      423.07      403.71     44.93 o 
   4   4  10       56.46       64.20     23.05 o 
   5   4  10       77.27       49.91     31.22 o 
   6   4  10      132.48      171.78     59.27 o 
  -6   5  10       63.80      122.72     33.94 o 
  -5   5  10       57.26       45.04     26.62 o 
  -4   5  10      116.20      133.27     29.83 o 
  -3   5  10      157.08      156.85     40.56 o 
  -2   5  10      233.32      232.29     65.11 o 
  -1   5  10      899.44      805.74     90.15 o 
   0   5  10      137.46       92.15     49.22 o 
   1   5  10      838.60      685.18     63.51 o 
   2   5  10      194.89      185.59     37.03 o 
   3   5  10      189.87      163.57     29.12 o 
   4   5  10      131.59      196.23     32.43 o 
   5   5  10       62.38      116.85     29.96 o 
   6   5  10       55.96       40.34     46.41 o 
  -5   6  10       56.34       26.23     25.68 o 
  -4   6  10      379.14      312.89     42.08 o 
  -3   6  10       92.12       68.00     47.24 o 
  -2   6  10       57.29       81.57     27.96 o 
  -1   6  10      666.40      592.25     93.48 o 
   0   6  10      289.55      343.60     49.13 o 
   1   6  10      686.29      559.89     78.00 o 
   2   6  10       58.16       54.65     20.25 o 
   3   6  10       83.15       60.93     22.42 o 
   4   6  10      412.35      397.32     46.35 o 
   5   6  10       66.65       86.14     27.47 o 
  -5   7  10      102.14      119.48     38.97 o 
  -4   7  10      831.62      733.29    175.42 o 
  -3   7  10      415.98      382.26     55.54 o 
  -2   7  10      456.13      402.40     56.10 o 
  -1   7  10      205.17      174.26     81.48 o 
   0   7  10      644.65      516.82     64.84 o 
   1   7  10      216.29      223.22     60.73 o 
   2   7  10      398.67      311.48     37.77 o 
   3   7  10      358.42      277.02     36.79 o 
   4   7  10      698.14      660.37     86.62 o 
   5   7  10      116.72      125.19     29.53 o 
  -5   8  10       45.87       27.09     29.64 o 
  -4   8  10      394.29      351.04     53.36 o 
  -3   8  10      145.60       67.28     55.65 o 
  -2   8  10      520.17      465.34     60.34 o 
  -1   8  10      120.71      101.14     31.59 o 
   0   8  10     1833.42     1636.54    164.64 o 
   1   8  10      131.46       82.19     30.94 o 
   2   8  10      554.70      558.50    113.10 o 
   3   8  10      174.39      125.90     26.80 o 
   4   8  10      452.26      487.95     60.29 o 
   5   8  10       55.21       57.74     26.13 o 
  -5   9  10      148.18       72.46     32.47 o 
  -4   9  10       42.33       31.88     28.50 o 
  -3   9  10      155.51      151.05     34.65 o 
  -2   9  10      121.63       93.50     28.78 o 
  -1   9  10       58.51       63.77     26.55 o 
   0   9  10      146.52      138.64     33.41 o 
   1   9  10       63.04       56.65     28.19 o 
   2   9  10      141.42      119.41     35.01 o 
   3   9  10      189.47      199.80     31.66 o 
   4   9  10       39.47       23.14     47.75 o 
   5   9  10      172.61      185.07     35.76 o 
  -5  10  10      157.91      199.24     42.98 o 
  -4  10  10       50.62       58.33     30.07 o 
  -3  10  10       60.77       22.88     26.03 o 
  -2  10  10      355.13      288.20     45.85 o 
  -1  10  10      451.42      378.37     52.92 o 
   0  10  10      389.14      376.75     53.97 o 
   1  10  10      423.74      310.72    115.47 o 
   2  10  10      350.21      351.24     54.07 o 
   3  10  10       66.05       82.17     34.13 o 
   4  10  10       47.44       43.85     24.73 o 
   5  10  10      159.14      178.28     35.77 o 
  -4  11  10      211.87      166.42     41.75 o 
  -3  11  10      698.92      565.55     70.42 o 
  -2  11  10      122.82      147.21     34.52 o 
  -1  11  10     1056.33      804.00     90.99 o 
   0  11  10       59.30       75.57     29.67 o 
   1  11  10     1167.26     1087.68    219.40 o 
   2  11  10      111.99       48.96     71.60 o 
   3  11  10      740.77      773.60    138.31 o 
   4  11  10      202.12      229.76     37.15 o 
  -4  12  10      370.62      353.55     54.44 o 
  -3  12  10      239.94      253.32     44.75 o 
  -2  12  10      551.56      381.63     54.30 o 
  -1  12  10      407.23      355.75     52.03 o 
   0  12  10     1730.78     1506.38    154.15 o 
   1  12  10      363.76      346.43     52.88 o 
   2  12  10      596.55      604.76    134.75 o 
   3  12  10      269.21      274.17     50.54 o 
   4  12  10      416.97      471.64     69.85 o 
  -3  13  10      147.37      125.99     34.30 o 
  -2  13  10      224.88      134.16     34.40 o 
  -1  13  10      485.18      370.65     53.81 o 
   0  13  10       50.89       70.32     30.07 o 
   1  13  10      506.12      528.90     69.61 o 
   2  13  10      187.45      173.75     46.05 o 
   3  13  10      159.57      136.27     41.36 o 
  -3  14  10      373.40      346.49     53.67 o 
  -2  14  10      665.95      628.40     76.84 o 
  -1  14  10      327.62      366.33     53.70 o 
   0  14  10      219.38      164.99     38.30 o 
   1  14  10      287.41      350.31     55.45 o 
   2  14  10      679.91      647.00     91.82 o 
   3  14  10      308.41      323.74     57.33 o 
  -2  15  10      244.97      185.46     43.68 o 
  -1  15  10      667.87      655.14     79.51 o 
   0  15  10      241.46      172.65     65.20 o 
   1  15  10      675.41      789.78     94.31 o 
   2  15  10      218.59      259.12     50.87 o 
  -1  16  10       24.88      -12.11     23.03 o 
   0  16  10       95.87       50.58     49.58 o 
   1  16  10       21.23       -1.86     36.20 o 
   1 -14  11        6.70      126.86     83.05 o 
  -2 -13  11      245.31      249.97     88.90 o 
   1 -13  11       62.75      132.66     78.03 o 
   2 -13  11      245.57      311.23     98.61 o 
  -3 -12  11      226.25      233.53     80.68 o 
  -2 -12  11       17.95       -8.99     60.37 o 
   1 -12  11      119.32       42.99     74.50 o 
   2 -12  11       16.53       38.96     77.53 o 
   3 -12  11      194.70      185.47     92.43 o 
  -3 -11  11      122.99      135.58     66.88 o 
  -2 -11  11       72.08       81.89     65.11 o 
   2 -11  11       88.31       98.06     76.15 o 
   3 -11  11      143.65      106.45     87.79 o 
  -4 -10  11      125.12      163.35     58.71 o 
  -3 -10  11      332.95      273.70     80.57 o 
  -2 -10  11      176.59      113.62     65.83 o 
   3 -10  11      381.31      424.79    112.68 o 
  -4  -9  11       48.75       -0.24     31.73 o 
  -3  -9  11       96.30       46.08     55.51 o 
  -2  -9  11      130.05      235.63     77.81 o 
   2  -9  11      150.48      147.28     82.06 o 
   4  -9  11       53.28       40.78     87.57 o 
  -4  -8  11      135.46      349.08     88.24 o 
  -3  -8  11       92.71       69.92     52.04 o 
  -2  -8  11      354.16      406.08     95.24 o 
   2  -8  11      350.26      199.87     84.54 o 
   4  -8  11      155.55      158.59     57.61 o 
  -4  -7  11      323.78      433.29     98.44 o 
  -3  -7  11      127.44      198.27     67.54 o 
  -2  -7  11      152.47      100.10     58.05 o 
  -1  -7  11      215.56      255.44     79.74 o 
   1  -7  11      206.43      267.63     87.35 o 
   2  -7  11      148.85      167.86     77.53 o 
   3  -7  11      140.27      239.49     63.96 o 
   4  -7  11      270.77      174.93     59.10 o 
  -5  -6  11      169.88      202.35     74.61 o 
  -4  -6  11      164.86      382.74     89.62 o 
  -3  -6  11      221.09      433.73     95.35 o 
  -2  -6  11       66.67      405.42     89.89 o 
  -1  -6  11       97.21      110.53     62.63 o 
   1  -6  11      114.48      144.25     77.20 o 
   2  -6  11       56.10      174.21     73.34 o 
   3  -6  11      246.58      251.39     64.07 o 
   4  -6  11      136.39      118.03     54.96 o 
   5  -6  11      178.72      168.82     73.17 o 
  -5  -5  11      176.86      231.38     73.67 o 
  -4  -5  11      217.51      302.78     79.79 o 
  -3  -5  11      175.90      288.32     77.20 o 
  -2  -5  11      487.11      491.45     99.66 o 
  -1  -5  11      130.07      209.97     71.79 o 
   0  -5  11        3.03      238.44     82.11 o 
   1  -5  11      116.13      248.26     83.55 o 
   2  -5  11      464.31     1008.34    157.93 o 
   3  -5  11      145.11      333.68     81.45 o 
   4  -5  11      258.84      267.47     69.09 o 
   5  -5  11      153.03      180.40     45.72 o 
  -5  -4  11       64.92      164.14     46.79 o 
  -4  -4  11       88.38      154.72     67.60 o 
  -3  -4  11      197.98      260.57     72.56 o 
  -2  -4  11      186.23      382.30     85.70 o 
  -1  -4  11      290.42      261.67     78.30 o 
   0  -4  11      139.51      222.77     81.12 o 
   1  -4  11      274.73      294.45     83.05 o 
   2  -4  11      210.05      486.21     99.27 o 
   3  -4  11      209.27      308.96     78.52 o 
   4  -4  11       87.72      107.33     55.35 o 
   5  -4  11       55.95       97.53     37.42 o 
  -5  -3  11       44.83      104.21     40.33 o 
  -4  -3  11      240.11      351.37     68.95 o 
  -3  -3  11       73.56       72.15     33.38 o 
  -2  -3  11      249.48      526.95    148.27 o 
  -1  -3  11      100.31      513.75    112.46 o 
   0  -3  11       84.67       98.22     65.72 o 
   1  -3  11      100.64      363.04     86.91 o 
   2  -3  11      212.58      675.92    118.59 o 
   3  -3  11       69.60      107.94     57.66 o 
   4  -3  11      213.50      236.79     66.05 o 
   5  -3  11       47.31       90.57     36.97 o 
  -5  -2  11      135.34      203.33     81.78 o 
  -4  -2  11      347.96      467.03     68.26 o 
  -3  -2  11       48.73       58.15     40.28 o 
  -2  -2  11      590.94      860.43     86.52 o 
  -1  -2  11      296.20      403.44     50.02 o 
   0  -2  11       76.10      121.31     35.83 o 
   1  -2  11      282.96      321.60     82.39 o 
   2  -2  11      594.33      706.88    120.30 o 
   3  -2  11       48.97       49.39     53.86 o 
   4  -2  11      289.25      385.78     84.54 o 
   5  -2  11      159.84      148.67     42.16 o 
  -5  -1  11      116.45      162.68     38.94 o 
  -4  -1  11      470.44      599.13    113.02 o 
  -3  -1  11       76.26       78.35     30.74 o 
  -2  -1  11      212.75      492.19    125.91 o 
  -1  -1  11      143.33      196.64     35.40 o 
   0  -1  11       86.64       91.08     34.79 o 
   1  -1  11      169.08      210.52     52.70 o 
   2  -1  11      210.95      319.34     79.19 o 
   3  -1  11       71.36       99.75     57.78 o 
   4  -1  11      524.14      492.31     85.53 o 
   5  -1  11      106.97      147.94     55.35 o 
  -5   0  11      283.72      312.94     68.90 o 
  -4   0  11       85.99      138.38     66.47 o 
  -3   0  11      184.47      189.58     36.35 o 
  -2   0  11      122.61      257.96     38.33 o 
  -1   0  11      577.51      494.00     54.90 o 
   0   0  11       40.51       52.13     28.20 o 
   1   0  11      604.69      612.90     74.97 o 
   2   0  11      148.09      154.15     34.83 o 
   3   0  11      225.89      261.58     36.59 o 
   4   0  11      102.04      171.87     39.43 o 
   5   0  11      326.70      254.88     67.93 o 
  -5   1  11      113.41      127.02     34.97 o 
  -4   1  11      476.47      535.23     72.59 o 
  -3   1  11       70.02       67.10     28.25 o 
  -2   1  11      214.84      371.20     55.18 o 
  -1   1  11      144.57      106.66     39.70 o 
   0   1  11       85.94       89.89     31.47 o 
   1   1  11      170.55      141.38     59.60 o 
   2   1  11      212.77      236.16     33.60 o 
   3   1  11       65.34       21.01     27.77 o 
   4   1  11      530.24      537.84     56.55 o 
   5   1  11      104.07      112.57     51.71 o 
  -5   2  11      141.96      183.85     44.26 o 
  -4   2  11      347.77      326.95     75.62 o 
  -3   2  11       54.61       38.80     24.97 o 
  -2   2  11      593.14      691.35     69.49 o 
  -1   2  11      290.39      331.07     42.24 o 
   0   2  11       74.60       84.32     30.87 o 
   1   2  11      277.41      275.43     34.69 o 
   2   2  11      595.99      579.96     57.52 o 
   3   2  11       55.14       48.55     40.28 o 
   4   2  11      289.04      296.43     39.83 o 
   5   2  11      167.07      216.39     47.87 o 
  -5   3  11       43.15       89.68     30.75 o 
  -4   3  11      239.13      199.55     47.13 o 
  -3   3  11       69.79       98.73     28.05 o 
  -2   3  11      243.86      347.62     48.14 o 
  -1   3  11      102.54       95.85     31.36 o 
   0   3  11       84.76       70.32     28.87 o 
   1   3  11      103.06       66.35     33.63 o 
   2   3  11      207.85      156.89     27.39 o 
   3   3  11       65.90      105.88     25.72 o 
   4   3  11      212.97      190.62     33.18 o 
   5   3  11       45.49       68.14     30.51 o 
  -5   4  11       61.99       81.01     30.79 o 
  -4   4  11       89.15       51.20     26.77 o 
  -3   4  11      196.95      177.94     59.10 o 
  -2   4  11      183.39      188.95     47.95 o 
  -1   4  11      295.07      315.96     50.37 o 
   0   4  11      140.27      182.37     38.07 o 
   1   4  11      278.79      262.75     60.73 o 
   2   4  11      207.04      163.32     27.97 o 
   3   4  11      208.94      229.17     40.19 o 
   4   4  11       88.88       99.19     30.87 o 
   5   4  11       53.46       56.30     30.63 o 
  -5   5  11      174.46      136.52     63.16 o 
  -4   5  11      210.53      198.43     66.85 o 
  -3   5  11      176.63      168.09     40.71 o 
  -2   5  11      484.63      505.83     66.86 o 
  -1   5  11      129.32      102.65     32.54 o 
   0   5  11        3.07      -14.81     21.34 o 
   1   5  11      115.40       45.08     27.83 o 
   2   5  11      462.18      466.73     53.35 o 
   3   5  11      145.62      147.22     29.48 o 
   4   5  11      251.23      243.25     37.06 o 
   5   5  11      150.57      124.20     30.45 o 
  -5   6  11      164.54      195.13     51.71 o 
  -4   6  11      161.66      155.13     42.57 o 
  -3   6  11      217.41      158.51     86.55 o 
  -2   6  11       70.14       52.43     29.83 o 
  -1   6  11       94.74      127.91     33.40 o 
   0   6  11       95.14       18.77     57.11 o 
   1   6  11      111.97      132.97     34.38 o 
   2   6  11       59.42       45.99     49.28 o 
   3   6  11      242.36      220.99     34.22 o 
   4   6  11      133.48      189.31     33.39 o 
   5   6  11      173.22      257.28     40.07 o 
  -4   7  11      324.98      312.91     53.52 o 
  -3   7  11      122.76      151.89     38.02 o 
  -2   7  11      157.15      137.11     44.23 o 
  -1   7  11      211.72      136.41     33.50 o 
   0   7  11       33.08       58.76     29.19 o 
   1   7  11      202.44      151.65     37.47 o 
   2   7  11      153.28      183.42     52.31 o 
   3   7  11      135.49      173.99     30.99 o 
   4   7  11      271.53      228.25     54.40 o 
  -4   8  11      138.14       83.76     33.76 o 
  -3   8  11       91.07      106.91     40.45 o 
  -2   8  11      356.74      334.90     94.14 o 
  -1   8  11      169.15      227.50     41.02 o 
   0   8  11       27.14       49.98     26.60 o 
   1   8  11      153.07       95.40     32.78 o 
   2   8  11      353.31      289.56     91.57 o 
   3   8  11       76.99      113.21     36.29 o 
   4   8  11      158.12      161.06     33.41 o 
  -4   9  11       48.86       19.74     28.98 o 
  -3   9  11       97.84      103.08     34.87 o 
  -2   9  11      129.33       90.37     30.97 o 
  -1   9  11       62.44       58.70     27.46 o 
   0   9  11        3.19      -29.08     30.71 o 
   1   9  11       52.86        4.23     70.96 o 
   2   9  11      149.78      121.36     40.86 o 
   3   9  11       86.60       97.59     37.26 o 
   4   9  11       53.45        6.77     37.25 o 
  -4  10  11      128.49      120.48     36.94 o 
  -3  10  11      331.25      335.37     94.44 o 
  -2  10  11      175.69      145.73     63.51 o 
  -1  10  11       19.83       17.75     28.67 o 
   0  10  11        4.42      -18.98     31.73 o 
   1  10  11       20.05       29.08     28.27 o 
   2  10  11      157.58      208.31     41.96 o 
   3  10  11      379.65      446.43    135.17 o 
  -3  11  11      123.88       80.81     33.91 o 
  -2  11  11       72.63       39.40     27.50 o 
  -1  11  11       32.77       50.58     27.15 o 
   0  11  11       61.19       16.32     25.59 o 
   1  11  11       36.23       68.81     57.42 o 
   2  11  11       88.92      119.12     37.18 o 
   3  11  11      144.75      158.80     41.71 o 
  -3  12  11      230.12      237.54     44.44 o 
  -2  12  11       18.37       70.58     37.14 o 
  -1  12  11      139.45       88.36     30.17 o 
   0  12  11       25.65      -21.37     29.33 o 
   1  12  11      121.28       68.79     31.98 o 
   2  12  11       16.85      -18.77     59.35 o 
   3  12  11      198.44      266.11     51.87 o 
  -2  13  11      242.61      261.46     46.68 o 
  -1  13  11       50.76       24.03     26.51 o 
   0  13  11       15.43      -32.90     24.14 o 
   1  13  11       60.84       42.22     33.34 o 
   2  13  11      243.17      281.32     53.19 o 
  -1  14  11        5.92       44.39     27.78 o 
   0  14  11       11.80       19.06     27.10 o 
   1  14  11        6.99       41.94     59.10 o 
  -2 -10  12      130.61      123.00     76.10 o 
   2 -10  12      144.34      129.46     91.71 o 
  -2  -9  12       30.98       65.06     64.12 o 
   2  -9  12       30.42      -51.43     77.86 o 
  -3  -8  12      120.12      266.58     77.48 o 
  -2  -8  12      350.38      453.26    106.00 o 
   1  -8  12       52.53       21.63     79.41 o 
   2  -8  12      365.44      643.42    128.24 o 
  -3  -7  12      342.99      386.49     92.37 o 
  -2  -7  12      592.26      631.06    128.13 o 
   1  -7  12      260.04      319.67     98.72 o 
   2  -7  12      551.21      808.14    142.53 o 
  -3  -6  12      260.67      682.54    129.62 o 
  -2  -6  12      286.79      389.03     96.24 o 
   0  -6  12      395.11      333.13     94.86 o 
   1  -6  12      302.20      704.89    134.48 o 
   2  -6  12      250.25      140.27     76.65 o 
  -4  -5  12       91.46       54.19     57.11 o 
  -3  -5  12      564.07      666.65    126.37 o 
  -2  -5  12       41.06       49.55     57.94 o 
  -1  -5  12      677.85      734.69    136.52 o 
   0  -5  12      132.72      158.70     81.17 o 
   1  -5  12      685.82     1203.90    188.50 o 
   2  -5  12       40.10      125.37     71.74 o 
   3  -5  12      558.14      848.97    139.94 o 
  -4  -4  12       18.71       32.45     54.80 o 
  -3  -4  12      214.79      500.77    105.73 o 
  -2  -4  12      114.13      465.01    109.45 o 
  -1  -4  12      402.79      749.09    139.33 o 
   0  -4  12      149.98     3091.01    407.90 o 
   1  -4  12      408.67      977.77    159.20 o 
   2  -4  12      106.50      469.76    100.98 o 
   3  -4  12      261.03      630.23    114.67 o 
   4  -4  12       21.73        9.66     41.83 o 
  -4  -3  12       43.29       83.77     56.89 o 
  -3  -3  12      430.58      534.95     80.05 o 
  -2  -3  12      522.36     1248.24    322.32 o 
  -1  -3  12      559.49      425.56     98.86 o 
   0  -3  12     2454.21     3618.49    469.93 o 
   1  -3  12      602.96      640.99    119.91 o 
   2  -3  12      566.00      906.69    146.73 o 
   3  -3  12      462.64      765.70    130.23 o 
   4  -3  12       44.13        8.61     39.95 o 
  -4  -2  12       81.92      191.52     54.38 o 
  -3  -2  12      271.58      461.91     57.98 o 
  -2  -2  12      541.70      484.38     73.83 o 
  -1  -2  12      114.86      398.24    111.69 o 
   0  -2  12     1106.09      672.94    123.55 o 
   1  -2  12      127.71      486.54    101.76 o 
   2  -2  12      480.05      287.99     78.25 o 
   3  -2  12      325.66      379.40     73.53 o 
   4  -2  12       70.27       47.01     41.33 o 
  -4  -1  12      254.77      322.76     49.25 o 
  -3  -1  12      302.37      468.22     57.55 o 
  -2  -1  12       53.84       92.91     41.81 o 
  -1  -1  12      500.53      573.44     63.85 o 
   0  -1  12       62.18      137.95     70.25 o 
   1  -1  12      523.58      412.81     93.04 o 
   2  -1  12       45.04      125.04     64.23 o 
   3  -1  12      308.49      335.70     67.82 o 
   4  -1  12      211.83      177.57     56.34 o 
  -4   0  12      233.76      259.68     44.26 o 
  -3   0  12      237.01      401.00     53.06 o 
  -2   0  12      220.45      312.77     45.04 o 
  -1   0  12      143.44      426.28     75.28 o 
   0   0  12       89.94      200.48     73.61 o 
   1   0  12      121.63      175.37     71.79 o 
   2   0  12      248.94      282.59     74.55 o 
   3   0  12      227.60      241.94     45.03 o 
   4   0  12      285.23      310.84     73.45 o 
  -4   1  12      260.76      262.90     43.57 o 
  -3   1  12      294.88      506.73    141.47 o 
  -2   1  12       53.60      124.77     31.69 o 
  -1   1  12      523.95      529.23     58.76 o 
   0   1  12       70.50       87.46     39.45 o 
   1   1  12      546.87      498.86    124.96 o 
   2   1  12       44.81       43.67     25.69 o 
   3   1  12      301.54      263.55     46.50 o 
   4   1  12      217.48      144.71     39.60 o 
  -4   2  12       82.98      116.86     44.15 o 
  -3   2  12      263.46      374.73     48.79 o 
  -2   2  12      535.96      520.75     88.18 o 
  -1   2  12      108.84      195.34     72.90 o 
   0   2  12     1094.04      970.98    156.83 o 
   1   2  12      121.38      205.02     41.35 o 
   2   2  12      473.52      285.18     44.20 o 
   3   2  12      316.61      222.82     34.52 o 
   4   2  12       71.56       71.86     67.07 o 
  -4   3  12       46.11       62.65     38.02 o 
  -3   3  12      429.96      501.20     70.81 o 
  -2   3  12      521.80      625.68    158.84 o 
  -1   3  12      555.13      539.68     71.39 o 
   0   3  12     2442.56     2062.71    261.92 o 
   1   3  12      599.37      549.00     71.15 o 
   2   3  12      565.67      434.88     70.16 o 
   3   3  12      463.21      393.56     49.48 o 
   4   3  12       46.80       57.72     25.49 o 
  -4   4  12       19.40       22.03     48.09 o 
  -3   4  12      218.20      246.42     74.72 o 
  -2   4  12      115.02      203.84     75.27 o 
  -1   4  12      418.47      401.06    105.70 o 
   0   4  12      150.58       80.07     56.01 o 
   1   4  12      424.43      304.93     50.66 o 
   2   4  12      107.80       61.24     52.81 o 
   3   4  12      264.71      221.89     35.99 o 
   4   4  12       22.53       51.93     37.37 o 
  -4   5  12       93.91       84.38     39.93 o 
  -3   5  12      562.32      561.15     76.63 o 
  -2   5  12       42.55       23.73     26.02 o 
  -1   5  12      670.20      508.46     77.89 o 
   0   5  12      121.96      137.35     46.77 o 
   1   5  12      678.27      526.39     82.30 o 
   2   5  12       41.96       56.19     28.98 o 
   3   5  12      555.55      431.56    162.73 o 
   4   5  12       85.18       83.29     27.71 o 
  -3   6  12      261.90      289.79     51.81 o 
  -2   6  12      301.41      288.71     50.11 o 
  -1   6  12      262.90      225.66     42.25 o 
   0   6  12      418.36      402.14    121.18 o 
   1   6  12      288.20      257.79    106.69 o 
   2   6  12      264.10      178.56     40.01 o 
   3   6  12      292.53      310.56     72.45 o 
  -3   7  12      344.53      326.51     54.81 o 
  -2   7  12      591.32      485.70     66.58 o 
  -1   7  12      271.21      323.15     50.53 o 
   0   7  12      869.49      753.10    154.01 o 
   1   7  12      256.61      238.81     44.78 o 
   2   7  12      550.74      397.36    126.15 o 
   3   7  12      341.24      413.24    192.78 o 
  -3   8  12      123.35       48.44     30.63 o 
  -2   8  12      346.96      367.28     55.68 o 
  -1   8  12       60.68       55.64     48.01 o 
   0   8  12      547.36      414.94    126.61 o 
   1   8  12       60.00       83.35     33.03 o 
   2   8  12      362.34      290.42     49.99 o 
   3   8  12      110.95      107.13     78.14 o 
  -2   9  12       29.19       26.70     28.21 o 
  -1   9  12      399.77      304.54     56.89 o 
   0   9  12      415.85      378.65     67.46 o 
   1   9  12      382.30      324.82     77.03 o 
   2   9  12       28.55       58.14     55.57 o 
  -2  10  12      124.41      114.42     39.01 o 
  -1  10  12       77.97       59.18     28.87 o 
   0  10  12      202.69      182.98     40.78 o 
   1  10  12       86.41       43.55     39.32 o 
   2  10  12      138.34      130.51     55.15 o 
  -1  11  12      100.84       20.50     76.32 o 
   0  11  12      246.80      285.50     49.73 o 
   1  11  12      103.64      170.59     41.29 o 
   0  -7  13       10.53     -109.54     75.76 o 
   1  -7  13       32.41      -42.38     74.83 o 
  -1  -6  13       46.85     -103.22     68.81 o 
   0  -6  13        6.30       47.01     75.82 o 
   1  -6  13       41.62       52.92     77.97 o 
  -2  -5  13      257.42      168.60     58.26 o 
  -1  -5  13       48.49      -51.21     70.85 o 
   0  -5  13      130.46      123.00     84.43 o 
   1  -5  13       57.64      180.72     81.89 o 
   2  -5  13      309.72      356.25     96.68 o 
  -2  -4  13       92.98      211.29    138.20 o 
  -1  -4  13       99.15      138.40     78.52 o 
   0  -4  13        1.22      181.60     86.86 o 
   1  -4  13      110.14      285.01     87.74 o 
   2  -4  13       92.91       73.12     72.29 o 
  -2  -3  13       92.56      128.33     51.62 o 
  -1  -3  13      131.74       41.94     71.90 o 
   0  -3  13       74.75      125.10     77.36 o 
   1  -3  13      150.72      154.84     78.30 o 
   2  -3  13       78.98      228.45     82.22 o 
  -2  -2  13       84.18      218.64    129.18 o 
  -1  -2  13       21.62      -73.67     64.95 o 
   0  -2  13       25.87      -72.29     57.17 o 
   1  -2  13       19.25       33.27     68.15 o 
   2  -2  13       74.50      178.68     75.93 o 
  -2  -1  13      370.13      417.03     71.52 o 
  -1  -1  13       37.62      205.83     80.34 o 
   0  -1  13       82.80      222.60     79.13 o 
   1  -1  13       31.47       -9.88     57.28 o 
   2  -1  13      382.49      296.44    100.51 o 
  -2   0  13      250.35      309.29     93.20 o 
  -1   0  13       23.05      143.80     72.62 o 
   0   0  13       13.05       22.85     64.23 o 
   1   0  13       25.20      138.23     69.03 o 
   2   0  13      208.28      137.51     64.29 o 
  -2   1  13      366.65      356.06    119.41 o 
  -1   1  13       37.39       26.02     33.02 o 
   0   1  13       83.38       31.01     57.50 o 
   1   1  13       31.21       96.79     64.01 o 
   2   1  13      378.99      207.43     68.65 o 
  -2   2  13       85.61      187.36     46.82 o 
  -1   2  13       22.41       45.63     40.34 o 
   0   2  13       25.33       61.85     46.52 o 
   1   2  13       20.02        9.00     42.74 o 
   2   2  13       75.83      154.73     64.01 o 
  -2   3  13       94.18      194.19     47.03 o 
  -1   3  13      132.32       58.17     65.39 o 
   0   3  13       73.73       55.69     31.09 o 
   1   3  13      151.36      117.16     36.71 o 
   2   3  13       80.39      114.22     36.97 o 
  -2   4  13       94.12      138.21     55.87 o 
  -1   4  13       96.55       74.86     33.89 o 
   0   4  13        1.21       17.17     28.49 o 
   1   4  13      107.42       63.44     32.14 o 
   2   4  13       93.93       91.98     36.01 o 
  -2   5  13      260.18      222.35     48.51 o 
  -1   5  13       48.78       57.51     46.05 o 
   0   5  13      127.76       62.95     30.56 o 
   1   5  13       57.96       75.80     31.16 o 
   2   5  13      312.66      326.07     82.17 o 
  -1   6  13       48.03       12.25     26.57 o 
   0   6  13        6.03        0.75     25.53 o 
   1   6  13       42.79       33.73     28.22 o 
  -1   7  13       27.56       32.99     29.12 o 
   0   7  13       10.59        1.12     25.54 o 
   1   7  13       33.28       92.02     34.74 o 
                                                 
